# Supplementary material for: Development and validation of a risk nomogram for failed conversion from labor epidural analgesia to cesarean epidural anesthesia
Source: Front Med (Lausanne). 2026 Jun 18;13:1796836. doi: 10.3389/fmed.2026.1796836 (PMC13323134; doi:10.3389/fmed.2026.1796836)
Supplement: Supplementary Table 1 — Baseline characteristics of all 38 candidate variables in the model-development and validation cohorts. [file Table_1.xlsx]

## Sheet: Sheet1
建模组	ID	fail	pre-pregnancy BMI ＜18.5=0 ；18.5~24.9=1；25.0~29.9=2；≥30=3	BMI at the end of pregnancy ＜18.5=0 ；18.5~24.9=1；25.0~29.9=2；≥30=3	Biparietal diameter ＜standard=1；standard=0；＞standard=2	gestational weight gain Moderate=0； insufficient=1； excessive=2	age≤35=0；＞35=1	gravidity primipara=0；multipara=1	Pregnancy induced hypertension yes=1 no=0	gestational diabetes mellitus	operation history yes=1 no=0	epidural anesthesia histrory	Abdominal_circumference ＜standard=1；standard=0；＞standard=2	Fundal height ＜32cm=1;32~38=0;＞38=2	Macrosomia yes=1;no=0	uterine contraction initiation spontaneous=0；drug=1；artificial rupturing of membranes=2	Gestational age 37~40wk=0；40-42wk=1；＞42wk=2	cervical dilation 0~2cm=1；＞2cm=0	Epidural puncture space L2-3=0；L3-4=1	obstetric anesthesiologist yes=1；no=0	Epidural puncture median approach=0；Lateral approach=1	Position during puncture Left lateral decubitus position=1；right lateral decubitus position=2；Sitting position=0	Direction of epidural catheter cranial=0；caudal=1	Insertion length of epidural catheter ＜3cm=1；≥3cm=0	labor analgesia mode Epidural=0；combined spinal epidural=1；dural puncture epidural analgesia=2	VAS before labor analgesia ≤3=0；4~7=1；≥8=2	VAS 10min post labor analgesia ≤3=0；4~7=1；≥8=2	Breakthrough pain no=0；yes=1	Number of rescue epidural top-ups ＜2=0；≥2=1	Pamp mode PCEA=0；PIEB=1	puncture technology Resistance disappearance=0；the negative pressure=1	symptoms of neurological irritation yes=1；no=0	Total time from onset of epidural analgesia until Cesarean section ＜3h=0；3~6h=1；＞6h=2	Bromage score half an hour after epidural analgesia	fever no=0；yes=1	hypotension no=0；yes=1	indication for cesarean delivery Fetal distress=0；abnormal fetal position=1；Retention=2	Number of attempts to insert the epidural catheter 1~2=0；≥3=1	Total dose of local anesthetic received during labor ≤30ml=0 30~70ml=1 ≥70ml=2	Asymmetric sensory blockade
建模组	1	1	1	2	0	0	0	0	0	0	0	0	0	0	0	0	0	0	1	0	1	1	0	0	1	2	0	1	0	0	0	0	1	0	0	0	1	0	1	0
建模组	2	1	2	2	0	0	1	0	0	1	0	0	0	0	0	1	1	1	0	0	1	1	0	0	0	1	0	0	0	1	0	0	1	0	0	0	0	0	0	1
建模组	3	1	1	2	0	0	0	0	0	0	0	0	0	0	0	1	0	0	0	1	0	2	0	1	1	2	1	0	1	0	0	0	1	0	1	0	1	0	2	0
建模组	4	1	1	2	0	0	0	0	0	0	0	0	0	0	0	0	0	0	1	0	1	1	1	0	0	1	1	0	0	0	0	0	1	0	0	0	2	0	2	0
建模组	5	1	1	2	0	0	0	0	0	0	0	0	0	0	0	1	0	1	1	0	1	1	0	0	1	0	0	1	0	0	1	0	1	0	0	1	0	0	1	0
建模组	6	1	1	2	0	0	0	0	0	0	0	0	0	0	0	0	0	0	0	0	0	2	0	0	0	2	1	0	1	0	0	0	1	0	0	0	1	0	1	0
建模组	7	1	0	1	0	0	0	0	0	0	0	0	0	0	0	0	0	0	0	0	1	2	0	0	2	2	1	0	0	0	0	0	1	0	0	0	1	0	1	0
建模组	8	1	1	3	2	2	1	0	0	0	0	0	2	2	1	1	1	0	0	1	1	1	0	0	0	0	2	0	1	1	0	1	0	0	1	0	0	1	2	0
建模组	9	1	3	3	0	0	0	0	1	1	0	0	2	0	0	0	2	1	1	0	0	2	0	0	0	1	0	1	0	0	0	0	1	0	0	0	2	0	2	0
建模组	10	1	2	2	0	0	0	1	0	0	0	0	0	0	0	1	0	0	1	0	1	2	0	0	1	2	1	0	0	1	0	0	1	0	0	0	0	0	1	1
建模组	11	1	1	2	0	2	0	0	0	0	0	0	0	0	0	0	0	0	0	1	0	1	0	0	0	2	1	0	1	0	0	0	1	0	0	0	1	0	2	0
建模组	12	1	2	2	0	0	0	0	0	0	0	0	0	0	0	0	0	0	0	0	0	2	0	0	0	1	0	1	0	0	0	0	1	0	0	0	2	0	1	0
建模组	13	1	1	1	0	1	0	0	0	0	0	0	0	0	0	2	0	1	0	1	1	1	0	0	2	0	1	0	1	0	0	0	0	0	0	0	0	0	0	1
建模组	14	1	1	2	0	2	0	0	0	0	1	1	0	0	0	0	0	0	1	0	1	2	0	0	0	2	1	0	0	1	0	0	1	0	0	0	1	0	1	0
建模组	15	1	0	1	1	0	0	0	0	0	0	0	1	1	0	1	1	0	0	1	0	1	0	0	1	2	1	1	0	0	0	1	1	0	0	0	0	0	1	1
建模组	16	1	2	2	0	0	1	0	0	0	0	0	0	0	0	1	0	1	0	0	1	1	1	0	0	0	0	0	0	1	0	0	1	0	0	0	0	0	2	0
建模组	17	1	1	2	0	0	0	0	1	1	0	0	0	0	0	0	0	0	0	1	0	2	0	0	0	2	0	1	1	0	1	0	1	0	1	0	1	0	0	1
建模组	18	1	1	2	0	0	0	0	0	0	0	0	0	0	0	1	0	0	0	1	0	1	0	0	1	1	1	0	0	0	0	0	1	0	0	0	1	0	1	0
建模组	19	1	1	2	0	0	0	0	0	0	0	0	0	0	0	0	0	0	1	0	1	2	0	0	0	2	0	0	1	1	0	0	1	0	0	0	0	0	2	0
建模组	20	1	1	2	0	2	0	0	0	0	0	0	0	0	0	0	0	0	0	0	1	1	0	0	1	2	1	0	0	0	0	0	1	0	0	0	1	0	1	0
建模组	21	1	2	3	2	0	0	1	1	1	0	0	2	2	0	1	1	1	0	0	1	2	0	0	0	1	1	1	1	1	0	0	1	0	0	0	0	0	2	0
建模组	22	1	1	2	0	0	0	0	0	0	0	0	0	0	0	0	0	0	0	1	0	1	0	0	1	2	1	0	1	0	0	0	0	0	0	0	1	0	0	1
建模组	23	1	1	2	0	0	0	0	0	0	0	0	0	0	0	0	2	1	1	0	0	1	0	1	0	0	0	1	0	0	0	0	1	0	0	0	2	0	1	0
建模组	24	1	1	2	0	0	0	0	0	0	0	0	0	0	0	1	0	0	1	0	1	2	1	0	0	1	0	1	0	1	0	0	0	0	1	0	1	0	0	0
建模组	25	1	1	2	0	2	0	0	0	0	0	0	0	0	0	2	0	0	1	1	0	1	0	0	1	2	1	0	0	0	0	0	1	0	0	0	1	0	2	0
建模组	26	1	0	1	0	0	0	0	0	0	0	0	0	0	0	0	0	0	0	1	1	1	0	0	0	2	1	0	0	1	0	1	0	0	0	0	0	1	2	0
建模组	27	1	2	3	2	2	1	1	0	1	0	0	2	2	1	2	0	0	0	0	0	2	0	0	1	2	0	1	0	0	0	0	1	0	0	0	1	0	1	0
建模组	28	1	1	2	0	0	0	0	0	0	1	0	0	0	0	0	0	0	1	0	1	1	0	0	2	1	0	1	1	1	0	0	1	0	0	1	0	0	1	0
建模组	29	1	1	2	0	0	0	0	0	0	0	0	0	0	0	1	0	1	0	1	1	1	0	0	0	0	0	0	1	1	1	0	1	0	0	0	1	0	2	0
建模组	30	1	1	2	0	2	0	0	0	0	0	0	0	0	0	0	0	0	0	0	0	2	0	0	1	2	1	0	0	0	0	0	0	0	0	0	1	0	0	1
建模组	31	1	2	2	0	0	0	0	0	0	0	0	0	0	0	1	0	0	0	1	1	1	0	0	0	1	0	1	0	1	0	0	1	0	0	0	0	0	1	0
建模组	32	1	1	2	0	2	0	0	0	1	0	0	0	0	0	0	0	0	1	0	0	1	0	0	0	2	1	0	0	0	0	0	1	0	1	0	2	0	1	0
建模组	33	1	2	2	0	0	0	0	0	0	0	0	0	0	0	1	0	1	0	0	1	1	0	0	1	0	0	0	0	0	0	0	1	0	0	0	0	0	0	0
建模组	34	1	1	2	0	2	0	0	0	0	0	0	0	0	0	1	0	0	0	1	0	2	1	0	0	1	1	1	1	1	0	0	2	0	0	0	1	0	2	0
建模组	35	1	1	3	2	1	0	0	1	1	1	0	2	0	0	1	1	1	0	0	0	1	0	0	0	0	0	0	0	0	0	0	1	0	0	0	0	1	1	0
建模组	36	1	1	2	0	2	0	0	0	0	0	0	0	0	0	0	0	0	1	0	1	2	0	0	2	2	1	0	0	1	0	0	1	0	0	0	2	0	2	0
建模组	37	1	2	2	0	0	0	0	0	0	0	0	0	0	0	2	0	0	0	1	0	1	0	1	0	2	0	1	0	0	0	0	0	0	0	0	1	0	0	0
建模组	38	1	1	2	0	0	0	0	0	0	0	0	0	0	0	0	0	1	0	0	1	2	0	0	1	0	0	0	1	1	0	0	1	0	0	0	0	0	2	0
建模组	39	1	1	2	0	0	0	0	0	0	0	0	0	0	0	1	0	0	0	1	0	1	0	0	0	2	1	0	0	0	0	0	1	0	0	0	1	0	1	0
建模组	40	1	1	2	0	0	0	0	0	0	0	0	0	0	0	1	1	1	1	0	0	2	0	0	1	1	1	1	0	0	0	0	1	0	0	0	0	0	2	0
建模组	41	1	2	2	0	0	0	0	0	0	0	0	0	0	0	0	0	0	0	0	1	1	0	0	0	1	0	0	0	1	1	0	0	0	1	1	0	0	0	1
建模组	42	1	1	2	0	2	0	0	0	0	1	1	0	0	0	2	0	0	1	0	0	2	1	0	0	2	1	1	0	1	0	0	1	0	0	0	1	0	1	0
建模组	43	1	1	2	0	0	0	0	0	0	0	0	0	0	0	0	0	0	0	1	1	1	0	0	1	2	1	0	1	0	0	0	1	0	1	0	2	0	2	0
建模组	44	1	1	2	0	2	0	0	0	0	0	0	0	0	0	0	0	0	0	1	0	1	0	0	1	1	0	0	0	0	0	1	1	0	0	0	0	0	2	0
建模组	45	1	1	3	2	0	0	1	1	1	0	0	2	2	1	1	2	1	1	0	0	2	0	0	0	0	0	1	0	1	0	0	0	0	0	0	1	1	0	1
建模组	46	1	2	2	0	0	0	0	0	0	0	0	0	0	0	0	1	0	1	0	1	2	0	0	0	1	0	1	0	0	0	0	1	0	0	0	0	0	1	0
建模组	47	1	1	2	0	0	0	0	0	0	0	0	0	0	0	1	0	0	0	0	0	1	0	0	1	2	1	0	1	1	1	0	1	0	0	0	0	0	2	0
建模组	48	1	1	2	0	2	0	0	0	0	0	0	0	0	0	2	0	0	0	1	1	1	0	0	0	1	0	0	0	0	0	0	1	0	0	0	1	0	1	0
建模组	49	1	1	2	0	0	1	0	0	1	0	0	0	0	0	0	2	0	0	0	0	2	0	0	1	2	1	1	0	1	0	0	2	0	0	0	1	0	2	0
建模组	50	1	1	2	0	1	0	0	0	0	0	0	0	0	0	1	0	1	0	1	0	1	0	1	0	0	0	0	1	0	0	0	1	0	0	0	2	0	1	0
建模组	51	1	1	2	0	0	0	0	0	0	0	0	0	0	0	2	0	0	1	0	1	2	1	0	0	1	1	1	0	0	0	0	0	0	0	0	1	0	0	0
建模组	52	1	1	2	0	0	0	0	0	0	0	0	0	0	0	0	0	0	1	1	0	1	0	0	1	2	1	0	0	1	0	0	1	0	0	1	1	0	1	0
建模组	53	1	1	2	0	0	0	0	0	0	0	0	0	0	0	0	1	0	0	0	1	1	0	0	0	2	2	0	0	0	0	0	1	0	0	0	0	0	2	0
建模组	54	1	2	3	2	2	0	1	1	1	1	1	0	2	1	2	0	1	1	0	0	2	0	0	1	1	0	1	0	0	1	0	1	0	0	0	1	0	1	1
建模组	55	1	1	2	0	0	0	0	0	0	0	0	0	0	0	0	0	0	0	1	1	1	0	0	0	2	1	0	0	1	0	0	1	0	0	0	1	0	1	0
建模组	56	1	0	1	0	0	1	0	0	0	0	0	0	0	0	1	0	0	1	0	0	1	0	0	1	2	1	1	0	0	0	1	1	0	1	0	0	0	1	0
建模组	57	1	1	1	0	0	0	0	0	0	0	0	0	0	0	0	1	0	0	1	1	1	0	1	0	0	0	0	0	1	0	0	1	0	0	0	1	0	2	0
建模组	58	1	2	3	2	2	0	0	1	1	0	0	2	0	0	1	0	0	0	1	1	2	0	0	1	2	1	0	1	0	0	0	1	0	0	0	0	0	1	0
建模组	59	1	0	2	0	0	0	0	0	0	0	0	0	2	0	0	0	1	1	0	0	2	1	0	0	0	0	1	0	0	0	0	1	0	0	0	2	0	2	0
建模组	60	1	1	2	0	2	0	0	0	0	0	0	0	0	0	0	0	0	0	1	1	1	0	0	0	1	0	0	0	1	0	0	1	0	0	0	0	0	1	0
建模组	61	1	1	2	0	0	0	0	0	0	0	0	0	0	0	2	1	0	0	0	1	1	0	0	1	2	1	0	0	0	0	0	1	0	0	0	0	0	1	0
建模组	62	1	1	2	0	0	0	0	0	0	0	0	0	0	0	1	0	1	1	0	1	1	0	0	2	0	0	1	0	0	0	0	1	0	1	0	2	0	2	0
建模组	63	1	2	3	2	0	0	0	0	1	0	0	2	2	0	0	0	0	0	0	0	2	0	0	0	2	1	0	0	0	0	0	1	0	0	0	2	1	2	0
建模组	64	1	1	2	0	0	0	0	0	0	0	0	0	0	0	1	1	0	0	1	0	2	0	0	0	1	0	1	0	1	0	0	1	1	0	1	2	0	1	0
建模组	65	1	2	2	2	0	1	1	0	0	0	0	0	0	0	1	1	1	0	0	0	2	0	0	0	0	0	0	1	1	0	0	1	0	0	0	0	0	1	0
建模组	66	1	1	3	0	2	0	0	0	0	0	0	2	2	1	1	0	0	0	0	1	1	0	0	0	2	1	0	0	0	0	0	1	0	1	0	1	0	2	0
建模组	67	1	1	2	0	0	0	0	0	0	0	0	0	0	0	2	0	0	1	0	1	1	0	1	0	2	0	0	0	0	0	0	0	0	0	0	1	0	0	1
建模组	68	1	1	1	0	1	0	0	0	0	0	0	1	1	0	0	0	1	0	0	1	2	0	0	1	1	0	1	0	0	0	0	1	0	0	0	0	0	1	0
建模组	69	1	1	2	0	0	0	0	0	0	0	0	0	0	0	1	1	0	0	1	0	2	0	0	0	2	1	0	0	1	0	0	1	0	0	0	2	0	2	0
建模组	70	1	1	2	2	0	0	0	0	1	0	0	0	0	0	2	1	0	0	0	0	1	1	0	2	2	1	1	0	0	1	0	1	0	0	0	2	0	1	0
建模组	71	1	1	2	0	0	0	0	0	0	0	0	0	0	0	1	0	0	1	0	1	2	0	0	1	1	0	0	1	1	0	1	1	0	1	0	1	0	1	0
建模组	72	1	1	2	2	0	0	0	0	0	0	0	0	0	0	1	0	1	0	0	0	2	0	0	0	2	0	1	0	0	0	0	1	0	0	0	1	0	2	0
建模组	73	0	1	2	0	0	0	0	0	0	0	0	0	0	0	0	0	0	0	1	0	1	0	0	0	2	0	0	0	0	0	0	1	0	1	0	0	0	0	0
建模组	74	0	1	1	0	1	0	0	0	0	0	0	0	0	0	0	0	0	0	1	1	1	0	0	0	1	0	0	0	1	0	0	1	0	0	0	1	0	1	0
建模组	75	0	1	2	0	0	1	0	0	0	0	0	0	0	0	0	0	0	0	1	0	2	0	0	1	2	0	0	1	0	1	0	0	0	0	1	0	0	1	0
建模组	76	0	1	2	0	2	0	1	0	1	0	0	0	0	0	0	0	0	1	0	0	2	0	0	2	1	0	0	0	1	0	0	1	0	0	0	1	0	1	0
建模组	77	0	1	2	0	0	0	0	0	0	0	0	0	0	0	0	0	0	0	1	1	1	0	0	0	0	0	0	0	1	0	0	1	0	1	0	0	0	1	0
建模组	78	0	0	2	2	2	0	0	0	0	0	0	0	0	0	0	0	1	0	1	0	1	0	0	1	0	0	1	0	1	0	0	1	0	0	0	0	1	0	1
建模组	79	0	1	2	0	0	0	0	0	0	0	0	0	0	0	2	0	0	0	0	1	2	1	0	0	1	0	0	1	0	0	0	1	0	0	0	1	0	1	0
建模组	80	0	2	2	0	0	0	0	0	0	0	0	0	0	0	0	0	1	0	1	1	2	0	0	0	0	0	0	0	1	0	0	0	0	0	0	0	0	1	0
建模组	81	0	1	2	0	0	0	0	0	0	0	0	0	0	0	1	0	0	0	1	0	1	0	0	1	1	0	0	0	1	0	0	1	0	0	0	1	0	0	0
建模组	82	0	2	2	0	0	1	0	0	1	0	0	0	0	0	0	0	0	1	0	1	2	0	0	0	1	0	0	0	0	0	0	1	0	0	1	1	0	1	0
建模组	83	0	1	2	0	0	0	0	0	0	0	0	0	0	0	0	0	0	0	1	0	1	0	0	1	2	1	0	0	0	0	0	1	0	0	0	0	0	2	0
建模组	84	0	1	2	0	0	0	0	0	0	0	0	0	0	0	0	0	1	0	0	1	1	0	0	0	0	0	0	0	1	0	0	0	0	0	0	2	0	1	0
建模组	85	0	1	3	2	2	1	0	1	1	0	0	2	2	1	0	1	0	0	1	0	1	0	0	1	1	0	0	0	1	0	0	1	0	0	1	1	0	1	0
建模组	86	0	1	2	0	0	0	0	0	0	0	0	0	0	0	0	0	0	1	0	1	2	0	0	1	2	0	0	0	0	0	0	1	0	0	0	0	0	2	0
建模组	87	0	1	2	0	0	0	0	0	0	0	0	0	0	0	0	0	0	0	1	0	1	0	0	0	2	0	0	0	1	0	0	1	0	0	0	2	0	2	0
建模组	88	0	1	2	0	2	0	0	0	1	0	0	0	0	0	0	0	0	0	1	1	2	0	0	2	1	0	0	1	1	1	0	1	0	0	0	1	0	1	0
建模组	89	0	0	2	0	2	0	0	0	0	0	0	0	0	0	1	0	0	0	0	0	1	0	0	0	2	0	0	0	1	0	0	0	0	0	0	1	0	1	0
建模组	90	0	1	2	2	0	0	0	0	0	0	0	0	0	0	0	0	1	0	1	0	1	0	0	1	0	0	1	0	1	0	0	1	0	0	0	0	0	2	0
建模组	91	0	1	1	0	1	0	0	0	0	0	0	1	0	0	0	0	0	1	0	1	2	1	0	0	1	0	0	0	0	0	1	1	0	0	0	2	0	0	1
建模组	92	0	2	2	0	0	0	1	0	0	0	0	0	0	0	1	1	1	0	1	1	1	0	0	0	0	0	0	0	1	0	0	1	0	1	0	1	0	2	0
建模组	93	0	1	2	0	0	1	0	0	0	0	0	0	0	0	0	0	0	1	1	0	2	0	0	1	1	0	0	0	1	0	0	0	0	0	0	0	0	1	0
建模组	94	0	1	2	0	0	0	0	0	0	0	0	0	0	0	0	0	0	0	1	1	1	0	0	0	1	0	0	0	0	0	0	1	0	0	0	1	0	1	0
建模组	95	0	2	2	0	0	1	0	1	1	0	0	0	0	0	0	0	0	1	0	0	2	0	0	0	2	0	0	0	1	0	0	1	0	0	0	0	0	0	0
建模组	96	0	1	2	0	2	0	0	0	0	0	0	0	0	0	0	0	0	0	1	1	1	0	0	1	2	0	0	0	1	0	0	0	0	0	0	0	0	2	0
建模组	97	0	1	2	0	0	0	0	0	0	0	0	0	0	0	0	1	0	0	1	1	1	0	0	0	1	0	0	1	1	0	0	1	0	0	0	1	0	1	0
建模组	98	0	1	3	2	2	1	1	1	1	1	1	2	2	1	1	0	1	0	1	0	1	0	0	1	0	0	0	0	0	0	0	1	0	0	1	2	0	2	0
建模组	99	0	1	2	0	0	0	0	0	0	0	0	0	0	0	0	0	0	0	0	1	1	0	0	0	1	1	0	0	0	1	0	1	0	0	0	0	0	2	0
建模组	100	0	1	2	0	0	0	0	0	0	0	0	0	0	0	0	0	1	0	1	0	2	0	0	0	0	0	0	0	1	0	0	1	0	1	0	1	0	1	0
建模组	101	0	1	2	0	0	1	0	0	0	0	0	0	0	0	2	0	0	0	0	0	1	0	0	1	1	0	0	0	1	0	0	1	0	0	0	1	0	1	0
建模组	102	0	1	1	0	0	0	0	0	0	0	0	0	0	0	0	1	0	0	1	1	1	0	0	0	0	0	0	0	0	0	0	1	0	0	0	2	0	2	0
建模组	103	0	1	2	0	0	0	0	0	0	0	0	0	0	0	0	0	0	1	0	0	2	1	0	0	1	0	0	0	1	0	0	1	0	0	1	0	0	0	0
建模组	104	0	2	2	2	0	1	1	0	0	0	0	0	0	0	2	0	0	0	1	0	1	0	0	1	1	0	0	0	1	0	0	1	0	0	0	1	0	2	0
建模组	105	0	1	2	0	0	0	0	0	1	0	0	0	0	0	0	0	0	0	0	1	2	0	0	1	2	0	1	0	0	0	1	0	0	0	0	1	0	1	0
建模组	106	0	1	2	0	0	0	0	0	0	0	0	0	0	0	0	0	0	0	0	0	1	0	0	0	1	0	0	0	1	0	0	1	0	1	0	0	0	2	0
建模组	107	0	1	2	0	0	0	0	0	0	0	0	0	0	0	0	0	0	0	1	0	2	0	0	1	1	0	0	0	1	0	0	0	1	0	0	1	0	1	0
建模组	108	0	0	2	0	0	0	0	0	0	0	0	0	2	0	1	0	1	0	0	1	2	0	0	0	0	0	0	0	1	0	0	1	0	0	0	1	0	1	0
建模组	109	0	1	2	0	0	0	0	0	0	0	0	0	0	0	2	0	0	1	1	1	1	0	0	1	2	0	0	0	0	0	0	1	0	0	0	0	0	0	0
建模组	110	0	2	2	0	0	1	1	0	0	0	0	0	0	0	0	0	0	0	1	0	1	0	1	0	1	0	0	0	1	0	0	0	0	0	0	0	0	1	0
建模组	111	0	1	2	0	0	0	0	0	0	0	0	0	0	0	0	0	1	0	0	1	1	0	0	1	0	1	0	0	1	0	0	2	0	0	1	2	0	2	0
建模组	112	0	1	2	0	0	0	0	0	0	0	0	0	0	0	0	1	0	0	1	0	1	0	0	0	1	0	0	0	0	0	0	1	0	0	0	1	0	2	0
建模组	113	0	1	1	0	1	0	0	0	0	0	0	1	0	0	1	0	0	1	0	1	2	0	0	0	0	0	0	1	1	0	1	1	0	1	0	0	0	1	0
建模组	114	0	2	3	2	2	1	1	1	1	1	0	2	2	1	0	2	1	0	0	0	2	0	0	1	1	0	1	0	1	0	0	1	0	0	0	0	1	0	0
建模组	115	0	1	2	0	0	0	0	0	0	0	0	0	0	0	2	0	0	0	0	1	1	1	0	0	1	0	0	0	0	0	0	0	0	0	1	1	0	0	0
建模组	116	0	1	2	0	0	0	0	0	0	0	0	0	0	0	0	0	0	0	1	1	1	0	0	1	2	0	0	0	1	0	0	1	0	0	0	2	0	2	0
建模组	117	0	1	2	0	0	0	0	0	0	0	0	0	0	0	0	0	0	0	1	0	1	0	0	0	1	0	0	0	0	0	0	1	0	1	0	0	0	1	0
建模组	118	0	1	2	0	0	0	0	0	0	0	0	0	0	0	0	0	1	0	0	1	2	0	0	1	0	1	0	1	1	1	0	1	0	0	0	1	0	2	0
建模组	119	0	2	2	0	2	0	1	0	1	0	0	0	0	0	1	0	0	1	1	0	2	0	0	0	1	0	0	0	1	0	0	0	0	0	0	1	0	1	0
建模组	120	0	1	2	0	0	0	0	0	0	0	0	0	0	0	0	0	0	0	0	1	1	0	0	1	2	0	0	0	1	0	0	1	0	0	1	0	0	1	0
建模组	121	0	1	2	0	0	0	0	0	0	0	0	0	0	0	0	0	0	0	1	1	2	0	0	0	1	0	0	0	0	0	0	1	0	0	0	1	0	1	0
建模组	122	0	2	3	0	2	1	1	1	1	0	0	2	0	1	1	2	1	0	0	0	1	0	0	1	0	0	0	0	0	0	0	1	0	0	0	0	0	2	0
建模组	123	0	1	2	0	0	0	0	0	0	0	0	0	0	0	2	0	1	0	1	1	1	0	0	1	0	0	0	0	0	0	0	2	0	0	0	2	0	2	0
建模组	124	0	1	2	0	2	0	0	0	0	0	0	0	0	0	0	0	0	1	0	0	2	0	0	0	2	0	0	0	1	0	0	1	0	0	0	1	0	1	0
建模组	125	0	1	2	0	0	0	0	0	0	0	0	0	0	0	0	1	0	0	1	1	1	0	0	0	1	0	0	1	1	0	0	1	0	0	0	0	0	1	0
建模组	126	0	0	1	1	0	0	0	0	0	0	0	0	0	0	0	0	0	0	1	0	2	0	0	1	2	0	0	0	0	1	0	1	0	0	0	0	0	0	0
建模组	127	0	1	2	0	0	0	0	0	0	0	0	0	0	0	0	0	1	0	1	1	1	0	0	1	0	1	0	0	1	0	0	1	0	0	0	1	0	2	0
建模组	128	0	1	2	0	0	0	0	0	0	0	0	0	0	0	1	0	0	0	1	0	2	0	0	0	1	0	0	1	0	0	0	1	0	1	1	0	0	1	0
建模组	129	0	1	2	0	0	0	0	0	0	0	0	0	0	0	0	0	0	0	0	1	2	1	0	0	2	0	0	0	1	0	0	1	0	0	0	1	0	1	0
建模组	130	0	2	2	0	0	1	1	0	0	0	0	0	2	1	0	0	1	1	1	1	1	0	0	1	0	0	0	0	1	0	0	0	0	0	0	1	0	1	0
建模组	131	0	1	1	0	1	0	0	0	0	0	0	1	0	0	2	1	0	0	0	0	1	0	0	0	2	0	0	0	0	0	0	1	0	0	0	1	0	2	0
建模组	132	0	1	2	0	0	0	0	0	0	0	0	0	0	0	0	0	0	0	0	1	2	0	0	0	2	0	0	0	1	0	0	2	0	0	0	0	0	0	0
建模组	133	0	2	3	2	0	0	1	1	1	0	0	0	2	0	0	1	0	0	1	0	1	0	0	1	1	0	1	0	0	0	0	1	0	0	0	2	0	2	0
建模组	134	0	1	2	0	2	0	0	0	0	0	0	0	0	0	0	0	1	0	0	1	2	0	0	0	0	0	0	0	1	0	0	1	0	0	0	1	0	1	0
建模组	135	0	1	2	0	0	0	0	0	0	0	0	0	0	0	0	0	0	0	1	0	1	0	0	1	2	0	0	0	0	0	0	0	0	0	0	1	0	1	0
建模组	136	0	1	2	0	0	0	0	0	0	0	0	0	0	0	0	1	1	0	0	1	1	0	0	1	0	0	0	0	1	0	0	1	0	0	1	2	0	0	0
建模组	137	0	2	2	0	0	1	1	1	1	0	0	0	0	0	0	0	0	0	1	1	2	0	1	0	1	0	0	0	0	0	0	1	0	0	0	1	0	2	0
建模组	138	0	1	2	0	0	0	0	0	0	0	0	0	0	0	0	1	0	0	1	0	2	0	0	1	2	0	0	0	1	0	0	1	0	0	0	0	0	1	0
建模组	139	0	2	2	0	0	0	0	0	0	0	0	0	0	0	1	0	0	1	1	0	1	0	0	0	2	0	0	1	1	0	0	0	0	1	0	1	0	0	0
建模组	140	0	1	1	1	1	0	0	0	0	0	0	0	0	0	0	0	0	0	1	1	1	0	0	0	1	0	0	0	1	0	0	1	0	0	0	0	0	1	0
建模组	141	0	1	2	0	0	0	0	0	0	0	0	0	0	0	0	0	1	0	1	0	1	0	0	1	0	1	0	0	1	0	0	1	0	0	0	0	0	2	0
建模组	142	0	1	2	0	0	0	0	0	1	0	0	0	0	0	0	0	0	1	0	1	2	1	0	0	2	0	0	0	0	0	0	1	0	0	0	1	0	1	0
建模组	143	0	0	2	0	0	0	0	0	0	0	0	0	0	0	1	0	1	0	1	0	1	0	0	0	0	0	0	0	1	1	0	1	0	0	0	0	0	1	0
建模组	144	0	1	2	0	0	0	0	0	0	0	0	0	0	0	0	0	0	0	1	0	1	0	0	0	2	0	0	0	1	0	0	1	0	0	0	1	0	0	0
建模组	145	0	2	2	0	0	0	1	0	0	1	1	0	0	0	0	1	0	0	0	1	2	0	0	1	2	0	0	1	0	0	0	1	0	0	0	2	0	1	0
建模组	146	0	1	2	0	0	0	0	0	0	0	0	0	0	0	0	0	0	1	0	1	1	0	0	0	1	0	1	0	1	0	0	1	0	1	0	0	0	2	0
建模组	147	0	1	2	2	0	1	0	0	0	0	0	0	2	1	1	0	1	0	1	1	2	0	0	0	0	0	0	0	1	0	0	1	0	0	0	1	0	1	0
建模组	148	0	0	1	0	0	0	0	0	0	0	0	0	0	0	0	0	0	0	0	0	2	0	0	0	1	0	0	0	1	0	0	0	0	0	0	1	0	1	0
建模组	149	0	1	2	0	0	0	0	0	0	0	0	0	0	0	0	0	1	0	1	1	1	0	0	1	0	2	0	0	0	0	1	1	0	0	0	0	0	2	0
建模组	150	0	2	2	0	0	1	1	1	0	0	0	0	0	0	0	0	0	1	0	1	0	1	1	0	2	0	0	0	1	1	0	1	0	0	0	0	0	1	0
建模组	151	0	1	2	0	0	0	0	0	0	0	0	0	0	0	1	0	0	0	0	0	2	0	0	2	2	1	0	0	1	0	0	1	0	0	0	1	0	1	0
建模组	152	0	1	2	0	0	0	0	0	0	0	0	0	0	0	0	0	0	0	1	1	1	0	0	0	2	0	0	0	1	0	0	0	0	0	0	2	0	1	0
建模组	153	0	1	1	0	1	0	1	0	0	0	0	1	0	0	0	0	0	0	1	0	2	0	0	0	2	0	0	1	0	0	0	1	0	0	1	0	0	2	0
建模组	154	0	2	3	0	0	0	0	1	1	0	0	0	0	0	0	0	0	0	1	1	1	0	0	1	1	0	0	0	1	0	0	1	0	0	0	1	0	0	0
建模组	155	0	1	2	0	0	0	0	0	0	0	0	0	0	0	1	0	0	0	1	0	2	0	0	1	1	0	0	0	0	0	0	0	0	0	0	1	0	2	0
建模组	156	0	1	2	0	2	0	0	0	0	0	0	0	0	0	0	0	1	0	1	1	1	0	0	0	0	0	0	0	1	0	0	1	0	0	0	2	0	1	0
建模组	157	0	2	2	0	0	0	0	0	0	1	0	0	0	0	0	1	0	1	0	1	2	1	0	1	2	0	0	0	1	0	0	1	0	1	1	0	0	1	1
建模组	158	0	2	2	0	0	0	1	0	0	0	0	0	0	0	2	0	0	0	1	0	1	0	0	0	1	0	1	0	0	0	0	1	0	0	0	1	0	2	0
建模组	159	0	1	2	0	0	0	0	0	0	0	0	0	0	0	1	0	1	0	1	1	1	0	0	0	0	0	0	0	1	0	0	1	0	0	0	0	0	1	0
建模组	160	0	1	2	0	0	0	0	0	0	0	0	0	0	0	0	0	0	1	0	0	2	0	1	0	2	0	0	0	0	0	0	1	0	0	0	2	0	1	0
建模组	161	0	1	1	0	1	0	0	0	1	0	0	0	0	0	0	1	0	0	1	0	1	0	0	0	1	0	0	0	1	0	0	1	0	0	0	1	0	2	0
建模组	162	0	1	2	0	0	0	0	0	0	0	0	0	0	0	0	0	0	0	1	1	2	0	0	1	2	0	0	0	1	0	0	0	0	0	0	0	0	0	0
建模组	163	0	2	2	0	0	1	0	0	0	0	0	0	0	0	1	0	0	0	1	1	2	0	0	2	1	0	0	0	0	0	0	1	0	0	0	1	0	0	0
建模组	164	0	0	2	2	2	0	0	1	0	0	0	0	0	0	0	1	0	0	0	0	1	0	0	0	2	0	0	0	1	0	0	0	0	0	1	0	0	1	0
建模组	165	0	1	2	0	0	1	0	0	0	0	0	0	0	0	0	0	0	0	1	1	1	0	0	0	2	0	0	0	1	0	0	0	0	1	0	1	0	2	0
建模组	166	0	3	3	0	0	0	1	1	1	0	0	2	2	0	1	1	1	0	0	0	2	1	0	1	0	0	0	0	0	0	1	1	0	0	0	0	0	1	0
建模组	167	0	1	2	0	0	0	0	0	0	0	0	0	0	0	0	0	0	1	1	1	1	0	0	0	2	0	0	0	1	0	0	1	0	0	0	1	0	2	0
建模组	168	0	1	2	0	0	0	0	0	0	0	0	0	0	0	0	0	0	0	1	1	1	0	0	1	1	0	0	0	1	0	0	0	0	1	0	1	0	1	0
建模组	169	0	1	2	0	0	0	1	0	0	0	0	0	0	0	0	0	0	0	0	1	2	0	0	1	2	0	1	0	0	0	0	1	0	0	0	2	0	2	0
建模组	170	0	1	2	0	0	0	0	0	0	0	0	0	0	0	1	0	0	0	1	0	1	0	0	1	2	0	0	0	1	0	0	1	0	0	0	0	0	1	0
建模组	171	0	2	2	0	0	1	0	0	0	0	0	0	0	0	0	0	0	1	0	1	2	0	0	0	2	0	0	0	1	1	0	1	0	0	0	0	0	0	0
建模组	172	0	1	2	0	0	0	0	0	0	0	0	0	0	0	0	0	1	0	1	0	1	0	0	0	0	0	0	0	1	0	0	1	0	0	0	1	0	1	0
建模组	173	0	0	2	0	2	0	0	0	1	0	0	0	2	0	1	0	0	0	1	1	1	0	0	0	1	0	0	1	0	0	0	1	0	0	1	0	0	1	0
建模组	174	0	1	2	0	0	0	0	0	0	1	1	0	0	0	0	0	0	0	1	1	1	0	0	1	2	0	0	0	1	0	0	0	0	0	0	1	0	2	0
建模组	175	0	1	2	0	0	0	0	0	0	0	0	0	0	0	1	0	0	1	0	0	2	0	0	0	1	0	0	0	0	0	0	1	0	1	0	1	0	1	0
建模组	176	0	2	2	0	0	0	0	1	1	0	0	0	0	0	0	1	1	0	1	0	1	0	0	1	0	0	0	0	1	0	0	1	0	0	0	1	0	1	0
建模组	177	0	1	2	0	0	0	0	0	0	0	0	0	0	0	0	0	0	0	1	1	2	0	1	2	2	1	0	1	0	0	0	2	0	0	0	2	1	2	0
建模组	178	0	1	1	0	0	0	0	0	0	0	0	0	0	0	0	0	0	0	0	1	1	0	0	0	1	0	0	0	1	0	0	1	0	0	0	0	0	2	0
建模组	179	0	0	2	0	2	0	0	0	0	0	0	0	0	0	1	0	0	0	1	0	1	0	0	1	2	0	0	0	1	0	0	1	1	0	1	0	0	1	0
建模组	180	0	1	2	0	0	0	0	0	0	0	0	0	0	0	0	0	1	0	1	1	1	0	0	0	0	0	0	0	1	0	0	1	0	0	0	1	0	1	0
建模组	181	0	3	3	2	0	0	1	0	0	0	0	2	2	1	2	1	0	1	0	0	2	1	0	1	1	0	0	0	0	0	0	1	0	0	0	0	0	2	0
建模组	182	0	2	2	0	0	0	1	0	0	0	0	0	0	0	0	0	0	0	1	1	1	0	0	0	2	0	1	0	1	0	0	0	0	0	0	1	0	1	0
建模组	183	0	1	2	0	0	0	0	0	0	0	0	0	0	0	0	0	0	0	0	1	2	0	0	0	2	0	0	0	1	0	0	1	0	0	0	1	0	0	0
建模组	184	0	0	1	0	1	0	0	0	0	0	0	0	0	0	0	1	0	1	1	0	1	0	0	1	2	0	0	0	1	1	0	1	0	0	1	0	0	1	0
建模组	185	0	1	2	0	0	0	0	0	0	0	0	0	0	0	0	0	1	1	1	1	1	0	0	0	0	0	0	0	0	0	0	1	0	0	0	1	0	1	0
建模组	186	0	1	2	0	0	0	0	0	0	0	0	0	0	0	0	0	0	0	1	1	2	0	0	1	1	0	0	0	0	0	0	1	0	0	0	0	0	1	0
建模组	187	0	1	2	0	0	1	0	0	1	0	0	0	0	0	0	0	0	0	0	1	1	1	0	1	2	0	0	0	1	1	0	1	0	1	0	2	0	1	0
建模组	188	0	1	1	0	1	0	0	0	0	0	0	0	1	0	1	0	0	0	1	0	1	0	0	0	1	1	0	0	1	0	0	0	0	0	1	0	0	2	0
建模组	189	0	2	2	0	0	0	0	0	0	0	0	0	0	0	0	0	0	1	0	0	1	0	0	0	2	0	0	0	0	0	0	1	0	0	0	1	0	0	0
建模组	190	0	1	2	0	0	0	0	0	0	0	0	0	0	0	0	0	0	0	1	1	1	0	0	0	1	0	0	0	1	0	0	1	0	0	1	0	0	1	0
建模组	191	0	2	2	0	1	1	0	1	0	1	0	0	0	0	2	1	1	0	0	0	1	0	0	1	0	0	1	0	0	0	0	1	0	0	0	2	0	2	0
建模组	192	0	1	2	0	0	0	0	0	0	0	0	0	0	0	0	0	0	0	1	1	1	0	0	1	2	0	0	0	1	0	0	1	1	0	0	1	0	2	0
建模组	193	0	1	2	0	0	0	0	0	0	0	0	0	0	0	1	0	1	0	1	0	1	0	0	0	0	0	0	0	1	0	0	1	0	0	0	0	0	1	0
建模组	194	0	1	2	0	0	0	0	0	0	0	0	0	0	0	1	0	0	1	0	1	2	1	0	0	1	0	0	0	1	0	0	1	0	0	0	1	0	1	0
建模组	195	0	0	2	0	2	0	0	0	0	0	0	0	0	0	0	0	0	0	1	0	1	0	0	1	2	0	0	0	0	0	0	1	0	0	0	0	0	2	0
建模组	196	0	1	2	0	0	0	0	0	0	0	0	0	0	0	1	0	0	0	1	1	1	0	1	0	1	0	0	0	1	0	0	0	0	1	0	0	0	1	0
建模组	197	0	1	1	0	1	0	0	0	0	0	0	1	0	0	0	0	0	0	1	0	2	0	0	0	2	0	0	0	0	0	0	1	0	0	0	1	0	1	0
建模组	198	0	1	2	0	0	0	1	0	0	0	0	0	0	0	0	0	0	1	1	0	1	1	0	2	2	1	0	0	1	0	0	1	0	0	0	0	0	2	0
建模组	199	0	1	2	0	0	0	0	0	0	0	0	0	0	0	2	0	0	0	1	0	1	0	0	1	2	0	0	0	0	0	0	0	0	0	1	1	0	1	0
建模组	200	0	2	3	0	2	1	0	1	0	0	0	2	2	1	1	1	1	0	1	0	1	0	0	1	1	0	0	0	1	0	0	1	0	0	0	0	0	1	1
建模组	201	0	1	2	0	0	0	0	0	0	0	0	0	0	0	0	0	1	1	0	1	2	0	0	0	0	0	0	0	1	0	0	1	0	0	0	1	0	0	0
建模组	202	0	2	2	0	2	0	0	0	0	1	0	0	0	0	0	1	0	0	1	1	1	0	0	1	2	0	1	0	0	0	0	1	0	0	0	2	1	2	0
建模组	203	0	1	1	0	0	0	0	0	0	0	0	0	0	0	0	0	0	0	0	0	1	0	0	0	1	0	0	0	0	0	0	1	0	0	0	0	0	1	0
建模组	204	0	1	2	0	0	0	0	0	0	0	0	0	0	0	2	0	0	1	1	0	2	0	0	0	2	0	0	0	1	0	0	1	0	0	1	1	0	1	0
建模组	205	0	2	2	0	0	1	1	1	1	0	0	0	0	0	0	0	0	0	0	1	1	0	0	1	2	0	0	1	0	0	0	1	0	1	0	2	0	2	0
建模组	206	0	1	2	0	0	0	0	0	0	0	0	0	0	0	0	0	0	1	0	0	2	0	0	1	1	0	0	0	1	0	0	0	0	0	1	0	0	1	0
建模组	207	0	1	1	0	1	0	0	0	0	0	0	0	0	0	0	0	0	0	1	0	1	0	0	0	2	0	0	0	0	0	0	1	0	0	0	0	0	0	0
建模组	208	0	1	2	0	0	0	0	0	0	0	0	0	0	0	2	0	1	1	0	1	2	0	0	1	0	0	0	0	1	0	0	1	0	0	0	1	0	0	0
建模组	209	0	0	2	0	0	0	0	0	0	0	0	0	0	0	1	0	0	0	1	0	1	0	0	1	1	0	0	0	1	0	0	1	0	0	0	1	0	1	0
建模组	210	0	1	2	0	0	0	0	0	0	0	0	0	0	0	0	1	0	0	1	0	1	1	0	0	1	0	1	0	0	0	0	1	0	1	0	0	0	1	0
建模组	211	0	1	2	0	0	0	1	0	0	0	0	0	0	0	0	0	0	1	1	1	2	0	0	1	2	2	0	0	1	0	0	1	0	0	0	1	0	2	0
建模组	212	0	3	3	0	0	0	0	1	1	0	0	2	2	1	0	0	1	0	0	1	1	0	0	0	0	0	0	0	0	1	0	1	0	0	0	1	1	1	0
建模组	213	0	1	2	0	0	0	0	0	0	0	0	0	0	0	0	1	0	0	1	0	1	0	0	0	1	0	0	0	1	0	0	1	1	0	0	2	0	1	0
建模组	214	0	1	2	0	0	0	0	0	0	0	0	0	0	0	1	0	0	0	0	1	1	0	0	0	2	1	0	0	0	0	0	1	0	0	0	0	0	2	0
建模组	215	0	1	2	0	0	0	1	0	0	0	0	0	0	0	0	0	0	1	0	0	2	1	0	0	1	0	0	0	1	0	0	1	0	0	1	1	0	1	0
建模组	216	0	1	1	0	0	0	0	0	0	0	0	0	0	0	2	0	0	0	1	1	1	0	0	1	2	0	0	0	1	0	0	1	0	0	0	0	0	2	0
建模组	217	0	1	2	0	0	0	0	0	0	0	0	0	0	0	0	0	0	1	1	0	1	0	0	0	2	0	0	0	1	0	0	1	0	0	0	2	0	1	0
建模组	218	0	1	2	0	0	0	0	0	0	0	0	0	0	0	1	0	1	0	1	0	2	0	0	1	0	0	0	0	0	0	0	1	0	0	0	0	0	1	0
建模组	219	0	1	2	0	0	0	0	0	0	0	0	0	0	0	0	0	0	0	1	0	2	0	0	0	1	0	0	0	1	0	0	1	0	1	0	1	0	1	0
建模组	220	0	1	3	2	2	1	1	1	1	1	0	0	0	0	0	2	0	0	1	1	1	1	0	0	2	0	1	0	1	1	0	1	0	0	1	1	0	2	0
建模组	221	0	0	1	0	0	0	0	0	0	0	0	0	0	0	1	0	0	1	0	0	2	0	0	2	1	0	0	0	1	0	0	1	0	0	0	0	0	0	0
建模组	222	0	1	1	0	1	0	0	0	0	0	0	0	1	0	2	2	0	0	1	1	1	0	0	0	2	0	0	0	0	0	0	0	0	0	0	1	0	1	0
建模组	223	0	1	2	0	0	0	0	0	0	0	0	0	0	0	0	0	0	0	0	0	2	0	0	1	2	0	0	0	1	0	0	2	0	0	0	0	0	2	0
建模组	224	0	1	2	0	0	0	0	0	0	0	0	0	0	0	0	0	0	0	1	1	0	0	0	1	2	0	0	0	1	0	0	1	0	0	0	2	0	1	0
建模组	225	0	2	2	0	0	0	1	0	1	0	0	0	0	0	0	0	0	1	0	0	2	1	0	0	2	0	0	0	0	0	0	0	0	0	0	0	0	1	0
建模组	226	0	1	1	0	0	0	0	0	0	0	0	0	0	0	1	0	0	0	1	1	1	0	0	1	2	0	1	0	1	0	0	1	0	0	0	0	0	2	0
建模组	227	0	1	2	0	0	0	0	0	0	0	0	0	0	0	0	0	1	0	0	0	1	0	0	2	0	0	0	0	0	0	0	1	0	0	1	1	0	0	0
建模组	228	0	1	2	0	0	0	0	0	0	0	0	0	0	0	0	0	0	0	1	0	2	0	0	0	2	0	0	0	1	0	0	1	0	0	0	0	0	1	0
建模组	229	0	1	1	0	1	0	0	0	0	0	0	0	0	0	1	0	0	0	1	1	1	1	0	0	1	0	0	0	1	0	0	0	0	0	1	1	0	1	0
建模组	230	0	0	2	0	2	0	0	0	0	0	0	0	0	0	0	0	1	0	1	0	1	0	0	1	0	1	0	0	1	0	0	1	0	0	0	0	0	2	0
建模组	231	0	1	2	0	0	0	0	0	0	0	0	0	0	0	0	0	0	0	0	0	2	0	0	0	2	0	0	0	0	0	0	0	1	1	0	2	0	1	0
建模组	232	0	2	2	0	0	0	1	0	0	0	0	0	0	0	0	0	0	0	1	1	2	0	0	1	2	0	0	1	1	0	0	1	0	0	0	1	0	1	0
建模组	233	0	1	3	0	2	0	0	0	0	0	0	0	0	0	0	1	1	1	1	0	1	0	0	0	0	0	1	0	1	0	0	1	0	0	1	1	0	2	0
建模组	234	0	1	3	2	2	1	0	1	1	0	1	2	2	1	2	1	0	0	0	1	2	0	0	1	2	0	0	0	0	0	0	1	0	1	0	1	0	1	0
建模组	235	0	1	2	0	0	0	0	0	0	0	0	0	0	0	0	0	0	1	1	0	1	0	0	0	1	0	0	0	1	1	0	1	0	0	0	2	0	1	0
建模组	236	0	1	2	0	0	0	0	0	0	0	0	0	0	0	1	0	0	0	0	0	2	0	0	0	2	0	0	0	0	0	0	1	0	0	0	1	0	1	0
建模组	237	0	1	2	0	0	0	0	0	0	0	0	0	0	0	0	0	1	0	1	1	1	0	0	2	0	0	0	0	1	0	0	0	0	0	0	0	0	1	0
建模组	238	0	2	2	0	0	0	1	0	0	0	0	0	0	0	0	0	0	0	1	0	2	1	0	0	2	0	0	0	1	0	0	1	0	0	0	1	0	2	0
建模组	239	0	1	2	0	2	0	0	0	0	0	0	0	0	0	0	0	0	0	0	0	1	0	0	2	2	0	0	0	1	0	1	1	0	0	0	0	0	0	0
建模组	240	0	2	3	0	2	0	1	1	1	0	0	0	2	1	1	0	0	0	0	1	2	0	0	1	2	0	0	1	1	0	0	1	0	0	0	1	0	2	0
建模组	241	0	1	1	1	1	0	0	0	0	0	0	0	1	0	2	0	0	0	1	0	1	0	0	0	1	0	0	0	0	0	0	1	0	0	0	2	0	1	0
建模组	242	0	1	2	0	0	0	1	0	0	0	0	0	0	0	0	1	0	0	1	0	1	0	0	1	2	1	0	0	1	0	0	1	0	1	0	0	0	2	0
建模组	243	0	1	2	0	0	0	0	0	0	1	1	0	0	0	0	0	0	1	0	1	2	1	0	0	1	0	0	0	1	0	0	1	0	0	0	1	0	1	0
建模组	244	0	0	2	0	2	0	0	0	0	0	0	0	0	0	1	0	1	0	1	0	1	0	0	1	0	0	0	0	0	0	0	1	0	0	1	0	0	1	0
建模组	245	0	1	2	0	0	0	0	0	0	0	0	0	0	0	0	0	0	0	1	0	2	0	0	0	2	1	0	0	1	0	0	1	0	0	0	2	0	2	0
建模组	246	0	2	2	0	0	1	0	0	0	0	0	0	0	0	1	0	0	0	0	1	1	0	0	0	1	0	1	0	1	1	0	0	1	0	1	1	0	2	0
建模组	247	0	1	2	0	2	0	1	0	0	0	0	0	0	0	0	0	0	0	1	0	1	0	0	1	2	0	0	0	1	0	0	1	0	0	0	1	0	1	0
建模组	248	0	1	2	0	2	0	0	0	0	0	0	0	0	0	0	1	0	0	0	0	2	1	0	0	1	0	0	0	0	0	1	1	0	0	0	0	0	1	0
建模组	249	0	3	3	0	0	1	0	1	1	0	0	2	0	0	2	2	0	1	1	1	1	0	0	0	2	0	0	0	1	0	0	1	0	0	0	0	0	0	0
建模组	250	0	2	2	0	0	0	1	0	0	0	0	0	0	0	1	0	0	0	1	0	1	0	0	0	1	0	0	0	0	0	0	0	0	1	0	1	0	1	0
建模组	251	0	1	2	0	2	0	0	0	0	0	0	0	0	0	0	0	0	1	0	0	2	0	0	0	2	0	0	0	1	1	0	1	0	0	0	1	0	2	0
建模组	252	0	1	2	0	0	0	0	0	0	0	0	0	0	0	0	0	1	0	1	1	1	0	0	1	0	0	0	0	1	0	0	1	0	0	0	2	0	1	0
建模组	253	0	2	2	0	0	0	0	0	0	0	0	0	2	1	2	0	0	0	1	0	1	1	0	0	1	0	0	0	1	0	0	1	0	0	0	1	0	2	0
建模组	254	0	1	2	0	0	0	0	0	0	0	0	0	0	0	0	0	0	0	0	1	2	0	0	1	2	0	0	0	0	0	0	1	0	1	1	1	0	2	0
建模组	255	0	1	2	0	0	0	0	0	0	0	0	0	0	0	0	0	1	0	1	0	2	0	0	0	0	0	0	0	1	0	0	0	0	0	0	0	0	1	0
建模组	256	0	0	2	0	2	0	0	0	1	0	0	0	0	0	0	0	0	0	0	1	2	0	0	0	1	0	0	0	0	0	0	1	0	0	0	1	0	1	0
建模组	257	0	1	2	0	0	0	0	0	0	0	0	0	0	0	1	1	0	0	1	0	1	0	0	1	2	0	1	0	1	0	0	2	0	1	1	0	0	2	0
建模组	258	0	1	2	0	0	0	0	0	0	0	0	0	0	0	0	0	0	0	0	1	2	0	0	1	2	0	0	0	1	0	0	1	0	0	0	2	0	0	0
建模组	259	0	1	2	0	2	0	0	0	1	0	0	0	0	0	0	0	0	1	1	1	1	0	0	1	2	0	0	0	0	0	0	1	0	0	0	1	0	1	0
建模组	260	0	2	2	0	1	1	1	0	0	0	0	0	0	0	0	0	0	0	1	1	2	0	0	0	1	0	0	1	1	0	0	1	0	0	0	1	0	2	0
建模组	261	0	1	2	0	1	0	0	0	0	0	0	0	0	0	0	0	0	0	1	0	1	0	0	0	2	0	0	0	1	0	0	0	1	0	0	1	0	1	0
建模组	262	0	1	2	0	2	0	0	0	0	1	0	0	0	0	1	0	0	0	1	1	1	0	1	0	2	0	0	0	1	0	0	1	0	0	0	0	0	1	0
建模组	263	0	2	3	2	2	0	1	0	0	0	0	0	0	0	0	0	1	0	0	0	2	1	0	0	0	0	0	0	0	0	0	0	0	0	0	1	0	1	0
建模组	264	0	1	2	0	0	0	0	0	0	0	0	0	0	0	0	0	0	0	1	1	1	0	0	2	1	1	0	0	1	0	0	1	0	0	1	1	0	2	0
建模组	265	0	2	2	0	0	0	0	0	0	0	0	0	0	0	0	1	1	0	1	0	1	0	0	0	0	0	0	0	0	0	0	1	0	1	0	2	0	1	0
建模组	266	0	2	2	0	0	0	0	0	0	0	0	0	0	0	2	0	0	0	0	1	2	1	0	1	2	0	0	0	1	0	0	0	0	0	0	1	0	0	0
建模组	267	0	1	2	0	2	1	1	0	0	0	0	0	0	0	1	0	1	0	1	0	1	0	0	0	0	0	0	0	1	0	0	1	0	0	0	0	0	1	0
建模组	268	0	1	2	0	0	0	0	0	0	0	0	0	0	0	0	0	0	0	1	1	1	0	0	1	2	0	0	0	1	1	0	0	0	0	0	2	0	1	0
建模组	269	0	2	3	2	2	0	0	0	1	0	0	2	0	1	0	1	0	0	1	0	2	0	0	0	2	0	0	0	0	0	0	1	0	0	0	1	0	2	0
建模组	270	0	1	2	0	0	0	0	0	0	0	0	0	0	0	1	0	0	1	0	0	2	1	0	1	2	1	0	0	1	0	0	0	0	0	1	0	1	2	0
建模组	271	0	0	2	0	2	0	0	0	1	0	0	0	0	0	0	0	0	0	1	1	1	0	0	0	1	0	0	0	0	0	1	1	0	1	0	1	0	2	0
建模组	272	0	1	2	0	0	0	0	0	0	0	0	0	0	0	1	0	0	0	0	1	1	0	0	0	2	0	1	0	1	0	0	1	0	0	0	0	0	1	0
建模组	273	0	2	2	0	0	0	0	0	0	0	0	0	0	0	2	0	1	0	1	0	2	0	0	1	0	0	0	0	0	0	0	0	0	0	1	1	0	1	0
建模组	274	0	2	2	0	0	0	0	0	0	0	0	0	0	0	0	0	0	0	0	0	1	0	0	0	2	0	0	0	1	0	0	1	0	0	0	0	0	0	0
建模组	275	0	1	2	0	2	1	1	1	1	0	0	0	0	0	0	1	0	1	1	1	1	0	0	1	2	0	0	0	0	0	0	1	0	0	0	1	0	1	0
建模组	276	0	1	2	0	0	0	0	0	0	0	0	0	0	0	1	0	1	0	0	0	2	0	0	2	0	0	0	0	1	1	0	1	1	0	0	2	0	2	0
建模组	277	0	2	2	0	1	0	0	0	0	0	0	0	0	0	0	0	1	0	1	0	1	0	0	0	0	0	0	0	1	0	0	0	0	0	0	0	0	1	0
建模组	278	0	1	2	0	0	0	0	0	0	0	0	0	0	0	0	0	0	0	1	0	1	1	0	0	2	0	0	0	1	0	0	1	0	1	0	1	0	1	0
建模组	279	0	0	1	0	0	0	0	0	0	0	0	0	0	0	1	1	0	0	1	1	2	0	0	1	2	0	0	0	0	0	0	1	0	0	0	0	0	1	0
建模组	280	0	1	2	0	0	1	0	0	0	0	0	0	0	0	0	0	0	0	1	0	1	1	0	0	2	1	0	0	1	0	0	1	0	0	0	1	0	2	0
建模组	281	0	2	2	0	2	0	0	0	1	0	0	0	0	0	0	0	0	1	0	0	2	1	0	1	1	0	0	0	0	0	0	0	0	0	0	0	0	1	0
建模组	282	0	1	2	0	0	0	0	0	0	0	0	0	0	0	0	0	0	0	1	1	1	0	0	0	2	0	0	1	1	0	0	1	0	0	0	0	0	2	0
建模组	283	0	1	2	0	0	1	0	0	0	0	0	0	0	0	1	0	0	0	1	0	1	0	0	1	2	0	1	0	0	0	0	1	0	1	0	1	0	1	0
建模组	284	0	1	2	0	0	0	0	0	0	0	0	0	0	0	0	1	0	0	1	0	1	0	0	0	1	0	0	0	0	0	0	0	0	0	0	1	0	2	0
建模组	285	0	0	1	0	0	0	0	0	0	0	0	0	0	0	0	0	0	0	0	1	2	0	0	0	1	1	0	0	1	0	0	1	0	0	0	1	0	2	0
建模组	286	0	1	2	0	0	0	0	0	0	0	0	0	0	0	1	0	1	0	1	0	1	0	0	1	2	0	0	0	1	0	0	1	0	0	0	0	0	1	0
建模组	287	0	0	2	0	2	0	0	1	0	1	1	0	0	0	0	0	0	0	0	1	1	0	1	0	2	0	0	0	0	0	0	0	0	0	0	1	0	1	0
建模组	288	0	2	3	0	2	1	1	0	0	0	0	0	0	0	0	0	1	1	1	0	2	1	0	2	0	0	0	0	1	0	0	1	1	0	1	0	0	2	0
建模组	289	0	1	2	0	0	0	0	0	0	0	0	0	0	0	0	0	0	0	0	0	2	0	0	0	2	0	0	0	0	1	0	0	0	0	0	2	0	1	0
建模组	290	0	1	2	0	0	0	0	0	0	0	0	0	0	0	1	1	0	0	0	1	1	1	0	1	1	0	0	0	1	0	0	1	0	0	0	1	0	1	0
建模组	291	0	3	3	0	0	0	0	1	1	0	0	0	2	1	0	0	0	0	1	0	2	0	0	1	2	0	0	0	0	0	0	1	0	1	0	1	0	2	0
建模组	292	0	1	2	0	0	0	0	0	0	0	0	0	0	0	0	0	0	0	1	1	1	0	0	0	2	0	0	1	1	0	0	1	0	0	0	0	0	0	0
建模组	293	0	1	2	0	0	0	0	0	0	0	0	0	0	0	2	0	0	0	0	1	2	0	0	0	1	0	1	0	0	0	0	1	0	0	0	2	0	2	0
建模组	294	0	1	2	0	2	1	0	0	1	0	0	0	0	0	0	0	0	1	1	0	2	1	0	0	1	0	0	0	1	0	0	0	0	0	0	1	1	1	0
建模组	295	0	2	2	0	0	0	1	0	0	0	0	0	0	0	1	1	0	0	0	1	1	0	0	1	2	0	0	0	1	0	0	1	1	0	1	0	0	1	0
建模组	296	0	1	2	0	0	0	0	0	0	0	0	0	0	0	0	0	1	0	1	0	1	0	0	1	0	0	0	0	1	0	0	1	0	0	0	1	0	2	0
建模组	297	0	2	2	0	0	0	1	0	0	0	0	0	0	0	2	0	1	0	0	1	2	0	0	0	0	0	0	0	1	0	0	1	0	0	0	0	0	0	0
建模组	298	0	1	2	0	0	0	0	0	0	0	0	0	0	0	0	0	0	0	1	0	2	0	1	2	1	0	0	0	1	0	0	1	0	0	0	1	0	1	0
建模组	299	0	2	2	0	0	0	1	0	0	0	0	0	0	0	0	0	0	0	0	0	1	0	0	1	2	0	0	0	0	1	0	0	0	0	0	0	0	1	0
建模组	300	0	1	1	0	1	0	0	0	0	0	0	0	0	0	1	1	0	0	1	1	1	0	0	2	2	0	0	1	1	0	0	1	0	0	1	0	0	2	0
建模组	301	0	1	2	0	0	0	0	0	0	0	0	0	0	0	0	0	0	1	0	1	2	1	0	0	1	0	0	0	0	0	0	1	0	0	0	2	0	2	0
建模组	302	0	0	2	2	2	1	0	0	1	0	0	0	2	1	0	0	0	0	1	0	1	0	0	0	1	0	0	0	1	0	0	0	0	1	0	0	0	2	0
建模组	303	0	1	2	0	0	0	1	0	0	0	0	0	0	0	2	0	1	0	1	1	1	0	0	2	0	0	0	0	1	0	0	1	0	0	1	1	0	1	0
建模组	304	0	1	2	0	0	0	0	0	0	0	0	0	0	0	0	1	0	0	1	1	1	1	0	0	1	0	0	0	0	0	1	1	0	0	0	0	0	1	0
建模组	305	0	1	2	0	0	0	0	0	0	1	0	0	0	0	1	0	0	1	0	1	2	0	0	1	2	1	0	0	1	0	0	2	0	0	0	1	0	2	0
建模组	306	0	2	2	0	0	0	0	1	0	0	0	0	2	0	0	0	1	0	1	0	2	0	0	2	0	0	0	0	1	0	0	1	0	0	0	1	0	0	0
建模组	307	0	1	2	0	0	0	0	0	0	0	0	0	0	0	1	1	0	0	0	0	1	0	0	1	2	0	0	0	1	0	0	1	0	1	0	0	0	2	0
建模组	308	0	1	2	0	0	0	0	0	0	0	0	0	0	0	0	0	0	0	0	1	1	0	0	1	2	0	0	0	0	0	0	0	1	0	0	1	0	2	0
建模组	309	0	1	2	0	0	0	0	0	0	0	0	0	0	0	2	0	0	0	1	0	2	0	0	0	1	0	0	0	1	1	0	2	0	0	0	2	0	1	0
建模组	310	0	1	2	0	0	0	0	0	0	0	0	0	0	0	0	0	0	1	0	1	2	0	0	1	2	0	1	0	1	0	0	1	0	0	1	0	0	0	0
建模组	311	0	2	3	2	2	1	1	0	1	0	0	2	0	0	0	1	0	0	1	0	2	0	0	0	2	0	0	0	1	0	0	0	0	0	0	0	0	0	0
建模组	312	0	1	2	0	0	0	0	0	0	0	0	0	0	0	0	0	0	1	0	1	2	1	0	0	2	0	0	0	0	0	0	1	0	0	0	1	0	1	0
建模组	313	0	0	2	0	2	0	0	0	0	1	0	0	0	0	1	0	0	0	1	1	1	0	0	0	2	1	0	0	1	0	0	1	0	0	0	1	0	2	0
建模组	314	0	1	2	0	0	0	0	0	0	0	0	0	0	0	2	1	0	0	1	0	2	1	0	0	1	0	0	1	0	0	0	1	0	0	0	1	0	1	0
建模组	315	0	1	2	0	0	0	0	0	0	0	0	0	2	1	0	0	1	0	1	1	1	0	0	1	0	0	1	0	1	0	0	1	0	0	0	0	0	2	0
建模组	316	0	2	2	0	0	0	0	0	0	0	0	0	0	0	0	0	0	0	1	0	2	0	0	1	1	0	0	0	0	0	0	0	0	0	0	0	0	1	1
建模组	317	0	1	2	0	0	1	0	0	0	0	0	0	0	0	0	0	0	0	1	1	1	0	0	0	2	0	0	0	1	0	0	1	0	0	0	1	0	1	0
建模组	318	0	1	2	0	0	0	0	0	0	0	0	0	0	0	1	0	0	0	1	0	1	0	0	2	2	0	1	0	1	0	0	1	0	1	0	1	0	2	0
建模组	319	0	1	2	0	0	0	0	0	0	0	0	0	0	0	0	1	1	1	0	1	1	0	0	0	0	0	0	0	1	0	0	1	0	0	0	0	0	1	0
建模组	320	0	0	2	0	0	1	0	0	0	0	0	0	0	0	0	0	0	0	1	0	2	0	0	1	2	0	0	0	1	0	0	1	1	0	1	2	0	1	0
建模组	321	0	1	2	0	0	0	1	0	0	0	0	0	0	0	1	0	0	0	0	1	1	0	0	0	2	0	0	0	0	0	0	0	0	0	0	1	0	2	0
建模组	322	0	2	3	0	2	0	0	1	1	0	0	2	0	0	0	0	0	0	1	0	1	0	0	0	1	0	0	0	1	0	0	1	0	0	0	1	1	2	0
建模组	323	0	1	2	0	0	0	0	0	0	0	0	0	0	0	2	1	1	0	0	1	2	0	0	1	0	0	0	0	0	0	0	1	0	0	0	1	0	0	0
建模组	324	0	0	2	0	0	0	0	0	0	0	0	0	0	0	1	0	0	0	1	1	2	0	0	1	2	0	0	0	0	0	0	1	0	0	0	2	0	1	0
建模组	325	0	1	2	0	0	0	0	0	0	0	0	0	0	0	0	0	0	0	0	0	2	0	0	0	1	0	0	0	1	0	0	1	1	0	0	1	0	2	0
建模组	326	0	1	2	0	0	0	0	0	0	0	0	0	0	0	0	0	1	1	1	1	1	1	0	0	0	0	0	0	1	1	0	1	0	0	0	0	0	1	0
建模组	327	0	2	3	0	2	0	1	0	0	0	0	2	0	0	0	0	0	1	1	0	2	0	0	1	1	0	0	0	1	0	0	0	0	0	1	1	0	0	0
建模组	328	0	1	2	0	0	0	0	0	0	0	0	0	0	0	2	0	1	0	1	0	2	0	0	1	0	0	0	0	1	0	0	1	0	0	0	2	0	0	0
建模组	329	0	3	3	0	0	1	1	1	1	0	0	0	0	0	0	1	0	0	1	1	1	0	0	0	2	0	0	0	1	0	1	1	0	0	0	0	0	1	0
建模组	330	0	1	2	0	0	0	0	0	0	0	0	0	0	0	1	0	0	0	0	1	2	1	0	0	2	0	0	0	0	0	0	1	0	1	0	1	0	1	0
建模组	331	0	1	2	0	0	0	0	0	0	0	0	0	0	0	0	0	0	0	1	0	1	0	0	1	2	0	1	0	1	1	0	1	0	0	0	0	0	2	0
建模组	332	0	2	3	0	0	1	1	0	1	0	0	2	0	0	0	0	0	0	1	0	2	0	0	1	2	0	0	0	1	0	0	1	0	0	0	1	0	0	0
建模组	333	0	1	2	0	0	0	0	0	0	0	0	0	0	0	1	0	0	1	0	1	1	0	0	0	1	0	0	1	0	0	0	1	0	0	0	0	0	1	0
建模组	334	0	1	2	0	0	0	0	0	0	0	0	0	0	0	0	1	1	0	1	0	2	0	0	0	0	1	0	0	0	0	0	0	0	0	0	1	0	2	0
建模组	335	0	2	2	0	0	0	0	0	0	1	0	0	2	0	1	1	0	1	1	0	2	0	0	0	2	0	0	0	1	0	0	1	0	1	0	0	0	1	0
建模组	336	0	2	2	0	0	0	1	0	1	0	0	0	0	0	0	0	0	0	0	1	2	0	0	1	1	0	0	0	1	0	0	2	0	0	0	2	0	2	0
建模组	337	0	1	2	0	0	0	0	0	0	0	0	0	0	0	0	1	0	0	1	1	1	0	0	0	2	0	0	0	0	0	0	1	0	0	0	1	0	1	0
建模组	338	0	2	2	0	0	0	0	0	0	0	0	0	0	0	1	0	0	0	0	0	2	0	0	2	2	0	0	0	1	0	0	1	0	0	1	2	0	2	0
建模组	339	0	0	1	0	1	0	0	0	0	0	0	0	0	0	0	0	0	0	1	1	1	0	1	1	2	0	0	0	0	0	0	0	0	0	0	2	0	0	0
建模组	340	0	1	2	0	0	0	0	0	0	0	0	0	0	0	0	0	0	1	0	0	2	0	0	1	2	0	1	0	1	0	0	1	0	0	0	0	0	2	0
建模组	341	0	1	2	0	0	0	0	0	0	0	0	0	0	0	2	1	0	0	1	0	1	0	0	0	2	0	0	0	1	0	0	1	0	1	0	1	0	1	0
建模组	342	0	1	2	0	0	0	0	0	0	0	0	0	0	0	1	0	0	0	0	1	2	0	0	0	1	0	0	0	0	0	0	0	1	0	1	1	0	0	0
建模组	343	0	1	2	0	0	0	0	0	0	0	0	0	0	0	0	0	0	1	0	1	2	0	0	0	2	1	0	0	1	0	0	1	0	0	0	1	1	2	0
建模组	344	0	2	2	0	0	1	0	0	1	0	0	2	0	0	0	0	1	0	1	1	1	0	0	0	0	0	0	1	0	0	0	1	0	0	0	0	0	1	0
建模组	345	0	1	1	1	1	0	0	0	0	0	0	1	1	0	1	1	0	0	1	0	2	0	0	0	2	0	0	0	1	0	0	0	0	0	0	0	0	1	0
建模组	346	0	1	2	0	0	0	0	0	0	0	0	0	0	0	0	0	0	0	0	0	1	0	0	1	1	0	0	0	1	1	0	1	0	1	0	1	0	1	0
建模组	347	0	1	2	0	0	0	0	0	0	0	0	0	0	0	1	0	1	0	1	1	2	0	0	0	0	0	0	0	1	0	0	1	0	0	0	2	0	2	0
建模组	348	0	0	2	0	0	0	0	0	0	0	1	0	2	0	0	1	0	0	0	0	1	0	0	1	2	0	0	0	1	0	0	1	0	0	1	2	0	0	0
建模组	349	0	1	2	0	0	0	0	0	0	0	0	0	0	0	0	1	0	1	1	1	2	1	0	1	2	0	0	0	1	1	0	0	0	0	0	1	0	2	0
建模组	350	0	2	2	0	0	1	1	1	1	0	0	0	0	0	0	0	0	0	1	0	1	0	0	0	2	0	0	0	1	0	0	0	0	0	0	0	0	1	0
建模组	351	0	2	2	0	0	0	1	0	0	0	0	0	0	0	0	0	0	0	1	1	2	0	0	1	1	0	0	0	1	0	0	1	0	0	0	1	0	0	0
建模组	352	0	1	1	0	0	0	0	0	0	0	0	0	0	0	1	0	0	1	0	0	2	0	0	0	2	1	1	0	1	0	0	1	0	0	1	0	0	2	0
建模组	353	0	1	2	0	0	0	0	0	0	0	0	0	0	0	0	0	1	0	1	1	1	0	0	0	0	0	0	0	0	0	0	1	0	1	0	1	0	1	0
建模组	354	0	2	3	2	2	1	0	0	1	0	0	2	0	0	1	1	0	0	0	1	2	1	0	0	2	1	0	0	1	0	0	1	1	0	0	1	0	1	0
建模组	355	0	1	2	0	0	0	0	0	0	1	0	0	0	0	2	0	0	0	1	0	1	0	0	1	1	0	0	0	1	0	0	1	0	0	0	0	0	2	0
建模组	356	0	1	3	2	2	0	0	0	1	0	0	2	2	1	0	0	0	0	0	1	1	0	0	0	2	0	0	0	0	1	0	0	0	0	1	2	0	2	0
建模组	357	0	1	2	0	0	1	0	0	0	0	0	0	0	0	0	0	0	0	1	0	2	0	0	2	2	0	0	0	1	0	0	1	0	0	0	1	0	1	0
建模组	358	0	1	3	2	0	0	1	0	0	0	0	0	2	0	0	0	0	0	1	0	1	1	0	0	2	0	0	0	0	0	0	1	0	0	1	1	0	1	0
建模组	359	0	0	2	0	0	1	0	0	0	0	0	0	0	0	0	1	0	1	0	0	1	0	0	0	1	0	0	0	1	0	0	1	0	0	0	0	0	0	0
建模组	360	0	2	3	0	2	0	0	1	1	0	0	2	0	0	1	2	0	0	0	1	2	0	0	0	2	1	0	0	1	0	0	2	0	0	0	2	0	2	0
建模组	361	0	1	2	0	0	0	0	0	0	0	0	0	0	0	0	0	1	0	1	0	2	0	0	1	0	0	0	0	1	0	0	1	0	0	0	1	0	1	0
建模组	362	0	1	2	0	0	0	0	0	0	0	0	0	0	0	0	1	0	0	1	1	2	0	0	0	1	0	1	0	0	0	0	1	0	0	1	0	0	1	1
建模组	363	0	1	2	0	0	0	0	0	0	0	0	0	0	0	0	0	0	0	0	0	2	0	1	1	2	0	0	0	1	0	0	1	0	0	0	1	0	2	0
建模组	364	0	1	2	0	0	0	0	0	0	0	0	0	0	0	0	0	0	1	1	1	1	0	0	0	2	0	0	0	1	0	0	0	0	0	0	0	0	0	0
建模组	365	0	0	2	2	0	0	0	0	0	1	1	0	2	0	0	0	1	0	1	0	2	0	0	0	0	0	0	0	0	0	1	1	0	1	0	1	0	0	0
建模组	366	0	1	2	0	0	0	0	0	0	0	0	0	0	0	0	1	0	0	0	1	2	1	0	1	2	1	0	1	1	0	0	2	0	0	0	2	0	2	0
建模组	367	0	2	2	0	0	1	1	1	1	0	0	0	0	0	1	0	0	0	1	0	1	0	0	0	2	0	0	0	1	1	0	1	0	0	1	0	0	2	0
建模组	368	0	1	2	0	0	0	0	0	0	0	0	0	0	0	0	0	0	0	0	1	2	0	0	1	2	0	0	0	0	0	0	1	0	0	0	1	0	1	0
建模组	369	0	1	1	0	1	0	0	0	0	0	0	1	0	0	0	0	0	0	1	1	1	0	0	1	2	0	0	0	0	0	0	1	0	0	0	1	0	1	0
建模组	370	0	1	2	0	0	0	0	0	0	0	0	0	0	0	0	0	1	0	0	0	2	0	0	1	0	0	0	0	1	0	0	0	0	1	0	0	0	0	0
建模组	371	0	2	3	2	2	1	0	0	1	0	0	2	0	0	1	0	0	1	1	0	1	0	0	0	2	1	0	0	0	0	0	1	0	0	0	0	1	2	0
建模组	372	0	1	2	0	0	0	0	0	0	1	0	0	0	0	0	1	0	0	0	1	2	0	0	0	2	0	0	0	1	0	0	1	1	0	1	2	0	1	0
建模组	373	0	1	3	2	2	0	0	0	1	0	0	2	2	1	1	0	0	0	1	0	2	0	0	1	1	0	0	0	1	0	0	1	0	0	0	1	0	0	0
建模组	374	0	1	2	0	0	0	0	0	0	0	0	0	0	0	0	0	0	0	1	1	1	0	0	0	2	0	0	0	1	0	0	1	0	0	0	2	0	2	0
建模组	375	0	1	3	0	2	0	1	0	0	0	0	0	2	0	0	0	0	0	0	0	1	0	0	2	2	0	0	0	0	1	0	0	0	0	0	0	0	2	0
建模组	376	0	0	2	0	0	1	0	0	0	0	0	0	0	0	0	1	0	0	0	1	1	0	0	0	1	0	0	0	1	0	0	1	0	0	0	1	0	2	0
建模组	377	0	2	2	0	0	0	0	1	1	0	0	0	0	0	2	0	0	0	0	0	2	1	0	1	2	0	1	0	0	0	1	1	0	1	0	2	0	1	0
建模组	378	0	1	2	0	0	0	0	0	1	0	0	0	0	0	0	0	1	1	1	1	1	0	0	0	0	0	0	0	1	0	0	0	0	0	0	1	0	0	0
建模组	379	0	2	2	0	0	0	0	0	0	0	0	0	0	0	0	0	0	0	0	0	1	0	0	0	2	0	0	0	0	0	0	1	0	0	0	2	0	1	0
建模组	380	0	1	2	0	2	1	0	0	0	1	0	0	0	0	1	0	0	0	1	1	1	0	0	2	1	0	0	1	1	0	0	1	1	0	1	0	0	0	0
建模组	381	0	2	2	0	0	0	1	0	0	0	0	0	0	0	0	1	0	0	1	0	1	0	0	0	2	0	0	0	1	0	0	1	0	0	0	1	0	2	0
建模组	382	0	1	2	0	0	0	0	0	0	0	0	0	0	0	0	0	0	0	0	0	2	0	0	1	2	0	1	0	1	0	0	2	0	0	0	2	0	2	0
建模组	383	0	2	2	0	0	0	0	0	0	0	0	0	0	0	0	0	1	0	1	1	1	0	0	1	2	0	0	0	0	0	0	0	0	0	0	0	0	1	0
建模组	384	0	2	2	0	0	0	0	0	0	0	0	0	0	0	0	0	0	1	0	0	2	0	0	1	2	0	0	0	1	0	0	1	0	0	0	1	0	0	1
建模组	385	0	1	2	0	2	1	0	0	0	0	0	0	0	0	1	0	0	0	1	0	1	0	0	0	1	0	0	0	0	0	0	1	0	0	0	2	0	1	0
建模组	386	0	1	2	0	0	0	0	0	0	0	0	0	0	0	0	1	0	0	1	1	2	1	0	0	2	1	0	0	1	0	0	2	0	0	0	0	1	2	0
建模组	387	0	2	3	2	2	0	1	0	1	0	0	2	2	1	0	0	1	0	0	0	1	0	0	1	0	0	0	0	0	1	0	1	0	1	1	1	0	1	0
建模组	388	0	1	2	0	0	1	1	0	0	0	0	0	0	0	0	0	0	0	0	0	1	0	0	1	1	0	0	0	0	0	0	1	0	0	0	0	0	1	0
建模组	389	0	2	2	0	0	0	0	0	0	0	0	0	0	0	1	0	0	0	1	1	1	0	0	0	1	0	0	0	1	0	0	1	0	0	0	1	0	2	0
			孕前MBI指数	孕末BMI	双顶径	孕期体重增长	高龄产妇	初产	妊娠高血压	妊娠糖尿病	手术史	椎管内麻醉史	腹围	宫高	巨大儿	宫缩发动	孕周	宫口开放	硬膜外间隙	产科麻醉	正中或侧入	卧位	置管方向	置管深度	镇痛模式	镇痛前VAS	镇痛后10分钟VAS	爆发痛	补救镇痛次数	给药模式	硬膜外穿刺方法	神经根刺激	镇痛时长	下肢活动	发热	低血压	指证	置管次数	局麻药总量	不全阻滞
		失败72（18.6%）	5/51/15/1	7/55/10	60/1/11	51/4/17	65/7	66/6	65/7	59/13	67/5	69/3	61/2/9	62/2/8	67/5	32/29/11	54/14/4	52/20	47/25	46/26	35/37	40/32/0	64/8	66/6	41/25/6	15/21/36	35/35/2	44/28	53/19	44/28	65/7	66/6	11/59/2	71/1	61/11	67/5	27/31/14	67/5	12/33/27	61/11
		成功315（81.4%）	29/211/69/6	29/254/32	288/4/23	238/22/55	266/49	262/53	285/30	264/51	297/18	307/8	286/7/22	284/4/27	296/19	214/70/31	251/58/6	246/69	250/65	122/193	162/153	176/137/2	272/43	304/11	171/122/22	68/95/152	285/28/2	286/29	290/25	112/203	287/28	303/12	66/236/13	298/17	273/42	264/51	119/143/53	304/11	51/157/107	308/7
验证组	1	1	1	2	0	0	0	0	0	0	0	0	0	0	0	1	0	1	0	1	0	1	0	0	1	0	0	0	1	0	0	0	1	0	0	0	0	0	1	0
验证组	2	1	1	2	0	0	0	0	0	0	0	0	0	0	0	0	0	0	0	0	1	1	0	0	0	2	0	1	0	1	0	0	1	0	0	0	1	0	1	1
验证组	3	1	2	3	2	2	1	1	0	0	0	0	2	2	1	0	2	0	0	1	1	1	0	0	1	1	1	0	1	1	1	0	1	0	0	0	2	1	1	0
验证组	4	1	1	2	0	0	0	0	0	1	0	0	0	0	0	1	0	0	1	0	0	2	0	0	1	2	1	1	0	0	0	0	1	0	0	1	1	0	2	0
验证组	5	1	1	2	0	0	0	0	0	0	0	0	0	0	0	2	1	1	0	0	0	1	1	0	0	0	0	0	0	1	0	0	0	0	0	0	0	0	0	0
验证组	6	1	1	1	1	1	0	0	0	0	0	0	0	0	0	0	0	0	0	1	1	2	0	0	0	2	1	0	0	0	0	0	1	0	1	0	0	0	1	0
验证组	7	1	1	2	0	0	0	0	0	0	0	0	0	0	0	0	1	0	1	0	1	1	0	0	1	2	0	1	0	1	0	0	1	0	0	0	1	0	2	0
验证组	8	1	2	2	0	0	1	0	0	0	0	0	0	0	0	1	0	0	0	0	1	2	0	0	0	1	0	0	0	0	0	0	1	0	0	0	1	0	2	0
验证组	9	1	1	2	0	2	0	0	0	0	0	0	0	0	0	0	0	0	0	1	0	1	0	0	1	2	0	0	1	0	0	0	0	0	0	0	0	0	1	0
验证组	10	1	0	2	0	0	0	0	0	0	1	1	2	0	0	0	0	0	0	0	0	1	0	0	0	1	1	0	0	0	0	0	1	0	0	0	2	0	1	0
验证组	11	1	2	2	0	0	1	0	0	0	0	0	0	0	0	1	1	0	1	0	1	1	0	0	0	1	0	1	0	1	0	1	0	0	0	0	0	0	0	1
验证组	12	1	3	3	0	0	0	0	1	1	0	0	2	0	0	2	0	1	1	0	0	2	0	1	1	0	1	0	0	0	0	0	1	0	0	0	1	0	2	0
验证组	13	1	1	2	0	0	0	0	0	0	0	0	0	0	0	0	0	0	0	0	1	2	0	0	0	2	1	0	1	0	0	0	1	0	0	0	1	0	2	0
验证组	14	1	1	1	0	0	0	0	0	0	0	0	0	0	0	1	0	0	0	1	0	1	0	0	0	1	0	1	0	0	0	0	1	0	0	0	1	0	1	0
验证组	15	1	2	3	2	2	0	1	1	1	0	0	2	2	1	1	0	0	0	1	1	1	0	0	1	2	1	0	0	1	1	0	2	0	1	0	2	0	2	1
验证组	16	1	1	2	0	0	0	0	0	0	0	0	0	0	0	0	0	0	1	0	0	1	1	0	0	1	0	1	0	0	0	0	0	1	0	0	0	0	0	0
验证组	17	1	1	2	0	0	1	0	0	0	0	0	0	0	0	2	0	1	0	0	1	2	0	0	2	0	0	1	0	0	0	0	1	0	0	0	1	0	1	0
验证组	18	1	0	1	0	0	0	0	0	0	0	0	1	1	0	1	0	0	0	0	0	2	0	1	0	2	1	0	0	1	0	0	1	0	0	0	0	0	1	0
验证组	19	1	1	2	2	2	0	1	0	1	0	0	0	0	0	0	0	0	1	0	1	1	0	0	0	2	1	0	1	0	0	0	1	0	0	0	1	1	1	0
验证组	20	1	1	2	0	0	1	0	0	0	1	0	0	0	0	2	0	1	0	0	1	2	0	0	1	0	0	1	0	0	0	0	0	0	0	1	0	0	1	0
验证组	21	1	1	2	0	2	0	0	0	0	0	0	0	0	0	1	0	0	1	1	0	1	1	0	0	2	2	0	1	1	0	0	1	0	0	0	2	0	1	0
验证组	22	1	1	2	0	0	0	0	0	0	0	0	0	0	0	1	0	0	0	0	0	1	0	0	0	2	1	0	0	0	0	1	1	0	0	0	1	0	2	1
验证组	23	1	1	2	0	2	0	0	0	0	0	0	0	0	0	0	1	0	1	1	1	2	0	0	1	1	1	0	0	1	0	0	0	0	1	0	1	0	0	0
验证组	24	1	1	2	0	0	0	0	0	0	0	0	0	0	0	2	0	1	0	0	1	1	0	0	1	2	0	1	0	0	0	0	1	0	0	0	0	0	1	0
验证组	25	0	1	2	0	0	0	0	0	0	0	0	0	0	0	1	0	0	0	1	1	1	0	0	0	2	0	0	0	1	0	0	1	0	0	0	1	0	1	0
验证组	26	0	1	1	1	0	0	0	0	0	0	0	1	0	0	0	0	0	0	1	0	2	0	0	0	2	0	0	0	0	0	0	1	0	0	0	0	0	1	0
验证组	27	0	1	2	0	0	0	0	0	0	0	0	0	0	0	0	0	0	0	1	0	1	1	0	1	1	0	0	0	0	0	0	1	0	0	0	1	0	2	0
验证组	28	0	2	2	0	0	1	0	0	1	0	0	0	0	0	0	0	1	1	0	1	1	0	0	0	0	0	0	0	1	0	0	0	0	0	0	1	0	0	0
验证组	29	0	1	3	2	2	0	0	1	0	0	0	2	2	1	1	2	0	0	1	1	2	0	0	1	1	0	0	0	0	0	0	1	1	0	0	1	0	1	0
验证组	30	0	1	2	0	0	1	0	0	0	0	0	0	0	0	1	0	0	0	0	0	2	0	0	0	2	0	0	0	0	0	0	1	0	0	0	0	0	0	0
验证组	31	0	1	2	0	0	0	0	0	0	0	0	0	0	0	0	0	0	0	1	0	1	0	0	0	2	0	1	0	1	0	0	1	0	0	1	0	0	1	0
验证组	32	0	2	3	0	2	1	1	1	1	1	0	2	0	0	1	1	0	1	1	1	1	0	0	1	1	0	0	0	1	0	0	0	0	0	0	2	0	1	0
验证组	33	0	0	1	0	0	0	0	0	0	0	0	0	0	0	0	0	0	0	0	0	2	0	0	1	2	0	0	0	0	0	1	1	0	0	0	1	0	1	0
验证组	34	0	1	3	2	2	0	0	1	0	0	0	0	2	0	0	1	0	0	1	0	1	1	0	0	2	0	0	0	1	0	0	1	0	0	0	1	0	2	0
验证组	35	0	2	2	0	0	1	1	0	0	0	0	0	0	0	2	1	1	0	1	1	2	0	0	1	0	0	0	1	1	0	0	0	0	1	0	0	0	0	0
验证组	36	0	1	2	0	0	0	0	0	0	0	0	0	0	0	0	0	0	1	1	0	1	0	0	0	2	0	0	0	0	0	0	1	0	0	0	0	0	1	0
验证组	37	0	1	3	2	2	1	0	0	1	0	0	2	0	0	1	0	0	0	0	1	1	0	0	1	2	1	0	0	1	0	0	2	0	1	0	2	0	2	0
验证组	38	0	1	2	0	0	0	0	0	0	0	0	0	0	0	0	0	1	0	1	1	2	0	0	2	0	0	0	0	1	1	0	1	0	0	0	0	1	0	1
验证组	39	0	2	2	0	0	1	0	0	0	0	0	0	0	0	0	0	0	0	0	1	2	0	0	1	1	0	1	0	0	0	0	1	0	0	0	1	0	2	0
验证组	40	0	1	1	0	0	0	0	0	0	0	0	0	1	0	0	0	0	1	1	0	1	1	0	0	1	0	0	0	1	0	0	1	0	0	0	1	0	1	0
验证组	41	0	2	2	0	0	0	1	0	0	0	0	0	0	0	1	0	0	0	1	0	2	0	0	0	2	0	0	0	0	0	0	0	0	0	0	0	0	1	0
验证组	42	0	1	3	2	2	0	0	1	0	0	0	0	2	0	2	0	1	0	0	1	1	1	0	1	0	0	0	0	1	0	0	1	0	0	0	1	0	1	0
验证组	43	0	1	1	1	0	0	0	0	0	0	0	1	0	0	0	1	0	0	1	1	1	0	1	0	2	0	0	0	0	0	0	1	0	0	1	1	0	1	0
验证组	44	0	1	2	0	0	0	0	0	0	0	0	0	0	0	1	0	0	1	1	1	2	0	0	1	1	0	0	0	1	0	0	0	0	0	0	0	0	0	0
验证组	45	0	1	2	0	0	0	0	0	0	1	0	0	0	0	0	0	0	0	0	1	1	0	0	1	2	1	0	0	0	0	0	2	0	1	0	2	0	2	0
验证组	46	0	1	2	0	0	0	0	0	0	0	0	0	0	0	0	0	1	0	1	0	2	0	0	0	0	0	0	0	1	0	0	0	0	0	0	1	0	1	0
验证组	47	0	2	2	0	0	1	1	0	1	0	0	0	0	0	1	0	0	1	0	0	1	0	0	0	2	0	0	1	1	0	0	1	0	0	0	1	0	1	0
验证组	48	0	1	1	0	1	0	0	0	0	0	0	0	1	0	2	0	0	0	1	1	2	0	0	0	2	0	0	0	0	0	0	0	0	0	1	0	0	1	0
验证组	49	0	1	2	0	0	1	0	0	0	0	0	0	0	0	0	1	0	0	1	1	1	0	0	1	1	0	0	0	1	0	0	1	0	0	0	1	0	1	0
验证组	50	0	2	2	0	0	0	0	0	0	0	0	0	0	0	0	0	0	0	0	0	2	0	0	0	2	0	1	0	0	0	0	1	0	0	0	1	1	2	0
验证组	51	0	1	2	0	0	0	0	0	0	0	0	0	0	0	1	0	1	1	1	0	1	0	0	1	0	0	0	0	1	0	0	0	0	0	0	2	0	0	0
验证组	52	0	1	2	0	0	0	0	0	0	0	0	0	0	0	0	1	0	0	1	1	1	0	0	0	2	0	0	0	0	0	0	1	0	0	0	0	0	1	0
验证组	53	0	2	3	2	2	0	1	1	0	0	0	2	0	0	1	0	0	1	0	0	2	0	0	0	2	0	0	0	0	0	0	1	0	0	0	1	0	2	0
验证组	54	0	1	2	0	0	0	0	0	0	0	0	0	0	0	0	0	0	0	1	0	1	1	0	0	1	0	0	0	1	0	0	1	0	0	0	1	0	1	0
验证组	55	0	1	3	0	2	0	0	0	1	0	0	0	2	0	0	0	0	0	1	1	1	0	0	1	2	0	0	0	1	0	0	0	0	0	0	0	0	0	0
验证组	56	0	0	1	0	0	0	0	0	0	0	0	0	0	0	0	0	0	0	1	1	2	0	0	0	2	0	0	0	1	0	0	1	0	0	0	1	0	1	0
验证组	57	0	1	2	0	0	0	0	0	0	0	0	0	0	0	1	0	1	0	0	1	1	0	0	1	0	0	0	0	0	0	0	1	0	0	0	0	0	2	0
验证组	58	0	1	2	0	0	0	0	0	0	0	0	0	0	0	0	0	0	0	1	0	2	0	0	0	2	0	0	0	1	0	0	0	0	1	0	0	0	1	0
验证组	59	0	2	2	0	0	1	0	0	1	1	0	0	0	0	1	0	0	0	0	1	2	1	0	0	1	0	0	0	0	0	0	1	0	0	1	1	0	2	0
验证组	60	0	1	2	0	0	0	0	0	0	0	0	0	0	0	0	0	0	1	0	0	1	0	0	0	2	0	1	0	1	0	0	0	0	0	0	0	0	1	0
验证组	61	0	1	2	0	0	0	0	0	0	0	0	0	0	0	0	0	0	0	1	0	2	0	0	2	1	0	0	0	0	0	0	1	0	1	0	1	0	1	0
验证组	62	0	2	2	0	0	0	0	0	0	0	0	0	0	0	1	0	1	0	1	1	1	0	0	0	0	0	0	0	1	0	0	1	0	0	0	0	0	2	0
验证组	63	0	1	2	0	0	0	0	0	0	0	0	0	0	0	0	0	0	0	1	1	1	0	0	0	2	0	0	0	0	0	0	0	0	0	0	1	0	1	0
验证组	64	0	3	3	2	0	0	1	1	1	0	0	2	2	1	2	2	1	1	1	1	2	0	0	1	0	1	0	0	1	0	0	1	1	0	1	1	0	2	1
验证组	65	0	1	2	0	0	0	0	0	0	0	0	0	0	0	0	0	0	0	0	0	1	0	0	0	2	0	0	0	1	0	0	1	0	0	0	0	0	2	0
验证组	66	0	1	2	0	0	0	0	0	0	0	0	0	0	0	0	0	0	0	1	1	2	0	0	0	1	0	0	0	0	0	0	0	0	0	0	0	0	0	0
验证组	67	0	1	2	0	0	0	0	0	0	0	0	0	0	0	0	0	0	0	1	0	2	0	0	0	2	0	0	0	0	0	0	1	0	0	0	2	0	1	0
验证组	68	0	2	2	0	0	0	0	0	0	0	0	0	0	0	1	0	0	0	0	0	1	1	0	1	1	0	0	0	0	0	0	1	0	0	0	1	0	1	0
验证组	69	0	1	3	2	0	1	1	1	1	0	0	0	2	1	0	2	0	0	1	1	2	0	0	0	2	0	1	0	1	0	0	1	0	0	0	1	0	1	0
验证组	70	0	0	2	2	2	0	0	0	0	0	0	0	0	0	0	0	0	0	1	0	1	0	0	1	1	0	0	1	1	0	0	0	0	0	0	0	0	1	0
验证组	71	0	1	1	1	1	0	0	0	0	0	0	0	0	0	1	0	0	0	1	1	2	0	0	0	2	0	0	0	0	0	0	1	0	0	1	1	0	1	0
验证组	72	0	1	2	0	0	0	0	0	0	0	0	0	0	0	0	0	1	1	0	1	2	1	0	2	0	1	0	0	1	0	0	0	0	0	0	1	0	2	0
验证组	73	0	2	2	0	0	1	0	0	0	0	0	0	0	0	0	0	0	0	1	0	1	0	0	1	1	0	0	0	0	0	1	1	0	1	0	1	0	1	0
验证组	74	0	1	2	0	0	0	0	0	0	0	0	0	0	0	1	0	0	0	0	0	1	0	0	0	2	0	0	0	1	0	0	0	0	0	0	0	0	0	0
验证组	75	0	2	2	0	0	0	1	0	1	0	0	0	2	0	0	0	0	0	1	1	2	0	0	0	2	0	0	0	1	0	0	1	0	0	0	2	0	1	0
验证组	76	0	1	2	0	0	0	0	0	0	1	0	0	0	0	0	1	0	1	0	0	1	0	0	0	2	0	0	0	1	0	0	1	0	0	1	0	0	1	0
验证组	77	0	1	2	0	0	0	0	0	0	0	0	0	0	0	0	0	1	0	1	1	1	0	0	0	0	0	0	0	0	1	0	0	0	0	0	1	0	1	0
验证组	78	0	1	2	0	0	0	0	0	0	0	0	0	0	0	1	0	0	0	1	0	2	0	0	1	1	0	0	0	0	0	0	1	0	0	0	1	0	1	0
验证组	79	0	0	2	2	0	0	0	0	0	0	0	0	0	0	0	0	0	0	0	1	2	0	0	0	2	0	0	0	1	0	0	0	0	0	0	0	0	0	0
验证组	80	0	1	2	0	0	0	0	0	0	0	0	0	0	0	2	1	0	0	1	1	2	1	0	1	1	0	0	0	1	0	0	0	0	0	0	0	0	1	0
验证组	81	0	2	3	2	2	0	0	0	1	0	0	2	2	1	1	0	0	0	1	1	1	0	0	1	2	2	0	1	1	0	0	2	0	1	0	2	0	2	0
验证组	82	0	1	2	0	0	0	0	0	0	0	0	0	0	0	0	0	0	1	0	1	1	0	0	0	2	0	0	0	0	0	0	1	0	0	0	1	0	1	0
验证组	83	0	1	2	0	0	0	0	0	0	0	0	0	0	0	0	0	0	0	1	0	1	0	0	2	2	0	0	0	1	0	0	0	0	0	1	0	0	1	0
验证组	84	0	1	2	0	0	1	0	0	0	1	1	0	0	0	0	0	0	0	1	1	2	0	0	0	2	0	0	0	0	0	0	1	0	0	0	1	0	1	0
验证组	85	0	1	2	0	0	0	0	0	0	0	0	0	0	0	0	0	0	0	1	0	1	0	0	0	1	0	1	0	1	0	0	1	0	0	0	0	0	2	0
验证组	86	0	2	3	0	2	1	1	1	1	0	0	2	2	1	1	1	0	0	1	0	2	0	0	1	1	0	0	0	0	0	0	1	0	0	0	1	1	1	0
验证组	87	0	1	2	0	0	0	0	0	0	0	0	0	0	0	2	0	1	1	0	0	2	0	0	0	0	0	0	1	1	1	0	0	0	0	0	0	0	0	0
验证组	88	0	1	3	2	2	0	1	0	1	0	0	2	2	1	0	1	0	0	1	1	1	0	0	1	1	0	0	0	1	0	0	1	0	0	0	1	0	2	0
验证组	89	0	2	2	0	0	0	0	0	0	0	0	0	0	0	0	0	1	0	1	0	2	0	0	0	0	0	0	0	0	0	0	0	0	0	0	1	0	1	0
验证组	90	0	1	2	0	0	0	0	0	0	0	0	0	0	0	0	0	0	0	1	1	2	1	0	0	2	0	0	0	1	0	0	1	0	0	1	0	0	2	0
验证组	91	0	1	2	0	0	0	0	0	0	0	0	0	0	0	0	0	1	0	0	0	1	0	0	2	0	1	0	0	0	0	0	1	0	0	0	1	0	1	0
验证组	92	0	3	3	0	0	0	1	0	1	0	0	0	2	0	1	0	0	0	1	1	1	0	0	0	0	0	1	0	0	1	0	0	0	0	1	0	0	1	0
验证组	93	0	1	2	0	0	0	0	0	0	0	0	0	0	0	0	0	0	0	1	0	1	0	0	0	0	0	0	0	1	0	0	1	1	0	0	1	0	1	0
验证组	94	0	1	2	0	0	0	0	0	0	0	0	0	0	0	0	0	0	0	0	0	2	0	0	1	1	0	0	0	1	0	0	1	0	0	0	0	0	1	0
验证组	95	0	1	2	0	0	0	0	0	0	0	0	0	0	0	0	0	0	1	1	1	1	1	0	0	2	0	0	0	1	0	0	0	0	1	0	1	0	0	0
验证组	96	0	0	1	0	0	0	0	0	0	0	0	0	0	0	0	0	0	0	1	0	1	0	0	1	2	0	0	1	0	0	1	1	0	0	0	2	0	1	0
验证组	97	0	1	2	2	0	0	0	0	0	0	0	0	0	0	0	0	0	0	0	0	2	0	0	0	2	0	0	0	1	0	0	0	0	0	0	0	0	1	0
验证组	98	0	2	3	2	2	1	1	1	1	0	0	2	2	1	1	1	0	0	1	1	2	0	0	0	2	0	0	0	0	0	0	1	0	0	0	0	0	1	0
验证组	99	0	0	1	0	0	0	0	0	0	0	0	0	0	0	0	0	0	0	1	0	1	0	0	0	0	0	0	0	1	0	0	0	0	0	0	0	0	1	0
验证组	100	0	1	2	0	0	0	0	0	0	0	0	0	0	0	0	0	0	0	0	1	2	0	1	2	2	1	0	1	0	0	0	2	0	0	0	2	0	2	1
验证组	101	0	1	2	0	0	0	0	0	0	0	0	0	0	0	0	0	1	0	1	0	2	0	0	1	0	0	0	0	0	0	0	1	0	0	0	1	0	0	0
验证组	102	0	1	2	0	0	0	0	0	0	1	0	0	0	0	0	0	0	1	0	0	1	1	0	0	1	0	0	0	1	0	0	1	0	0	0	0	0	2	0
验证组	103	0	2	2	0	0	1	0	0	1	0	0	0	0	0	2	1	1	0	1	1	2	0	0	1	0	0	0	0	0	1	0	0	0	0	0	1	0	1	0
验证组	104	0	1	2	0	0	0	0	0	0	0	0	0	0	0	0	0	0	0	1	0	1	0	0	0	2	0	0	0	1	0	0	1	0	1	0	1	0	1	0
验证组	105	0	1	2	0	0	0	0	0	0	0	0	0	0	0	2	0	0	0	1	1	1	0	0	0	0	0	0	0	0	0	0	1	0	0	0	1	0	1	0
验证组	106	0	1	1	1	1	0	0	0	0	0	0	1	1	0	1	0	0	0	1	0	2	0	0	1	2	0	0	0	1	0	0	1	1	0	1	0	0	2	0
验证组	107	0	2	2	0	0	0	0	0	0	0	0	2	0	0	0	0	0	0	1	1	0	0	0	0	2	0	0	0	0	0	0	0	0	0	0	1	0	1	0
验证组	108	0	1	2	0	0	0	1	0	0	0	0	0	0	0	0	0	0	0	0	0	1	0	0	0	1	0	0	0	0	0	0	1	0	1	0	0	0	1	0
验证组	109	0	1	2	0	0	0	0	0	0	0	0	0	0	0	0	0	1	0	1	1	1	0	0	1	0	1	0	0	0	0	0	1	0	0	1	1	0	1	0
验证组	110	0	1	2	0	0	0	0	0	0	0	0	0	0	0	0	0	0	0	0	0	2	0	0	0	1	0	0	0	1	0	0	0	0	0	0	1	0	0	0
验证组	111	0	1	2	0	0	0	0	0	0	0	0	0	0	0	1	1	0	1	1	1	1	0	0	1	1	0	1	0	0	1	0	1	0	1	0	2	1	2	0
验证组	112	0	2	2	0	0	0	1	0	0	1	1	0	0	0	0	0	0	0	1	1	2	0	0	0	2	0	0	0	1	0	0	1	0	0	0	1	0	1	0
验证组	113	0	1	2	0	0	1	0	0	0	0	0	0	0	0	0	0	1	0	0	1	1	0	0	1	0	0	0	0	0	0	0	0	0	0	0	1	0	1	0
验证组	114	0	1	1	1	0	0	0	0	0	0	0	0	0	0	0	0	1	1	1	0	1	0	0	0	0	0	0	0	0	1	0	1	0	0	0	0	0	1	0
验证组	115	0	2	3	2	2	0	1	1	1	0	0	2	2	1	2	1	0	0	1	0	2	0	0	1	2	1	0	0	1	0	0	1	0	0	0	1	0	1	1
验证组	116	0	1	2	0	0	0	0	0	0	0	0	0	0	0	0	0	0	0	0	1	2	0	0	1	2	0	0	0	1	0	0	0	0	0	1	1	0	0	0
验证组	117	0	1	2	0	0	0	0	0	0	0	0	0	0	0	0	0	0	0	1	0	1	0	0	0	1	0	0	0	0	0	0	1	0	1	0	1	0	1	0
验证组	118	0	1	2	0	0	1	0	0	0	1	0	0	0	0	0	0	1	0	1	1	1	0	1	2	0	0	0	0	1	0	0	1	0	0	0	2	0	1	0
验证组	119	0	2	2	0	0	0	1	0	0	0	0	0	0	0	1	0	0	1	0	1	2	0	0	0	1	0	1	0	1	0	0	0	0	0	1	0	0	2	0
验证组	120	0	1	2	0	0	0	0	0	0	0	0	0	0	0	0	0	0	0	1	0	1	1	0	0	2	0	0	0	0	0	1	1	0	0	0	2	0	1	0
验证组	121	0	1	2	2	0	0	0	0	0	0	0	0	0	0	0	0	0	0	1	1	1	0	0	0	2	1	0	1	0	0	0	1	0	0	0	1	0	1	0
验证组	122	0	1	1	1	0	0	0	0	0	0	0	0	1	0	0	0	0	0	0	0	2	0	0	1	2	0	0	0	1	0	0	0	0	0	1	1	0	0	0
验证组	123	0	1	2	0	0	0	0	0	0	0	0	0	0	0	0	1	0	0	1	1	1	0	0	1	1	0	0	0	1	0	0	1	0	1	0	0	0	1	0
验证组	124	0	2	2	0	0	0	0	0	0	0	0	0	0	0	2	0	1	0	1	1	2	0	0	0	0	0	0	0	1	0	0	1	1	0	0	1	0	2	0
验证组	125	0	1	2	0	0	0	0	0	0	0	0	0	0	0	1	0	0	1	0	0	1	0	0	0	2	0	0	0	0	1	0	1	0	1	0	1	0	1	0
验证组	126	0	1	2	0	0	0	0	0	1	0	0	0	0	0	0	0	0	0	1	0	1	0	0	0	2	0	0	0	1	0	0	1	0	0	0	1	0	0	0
验证组	127	0	3	3	0	0	0	1	0	0	0	0	2	2	1	0	1	0	0	1	0	2	0	0	1	1	1	0	0	0	0	0	2	0	0	0	2	0	2	0
验证组	128	0	1	1	0	1	0	0	0	0	0	0	0	0	0	2	0	0	0	0	1	1	0	0	1	1	0	0	0	1	0	0	1	0	0	1	0	0	1	0
验证组	129	0	1	2	0	0	0	0	0	0	0	0	0	0	0	0	0	0	0	1	1	1	1	0	0	2	0	0	0	1	0	0	1	0	0	0	1	0	1	0
											22/2	23/1			22/2	10/9/5	19/4/1	18/6	16/8	16/8	11/13	15/9/0	21/3	22/2	13/10/1	5/7/12	12/11/1	15/9	18/6	15/9	22/2	22/2	6/17/1	23/1	21/3	22/2	9/11/4	22/2	4/13/7	20/4
											97/8	103/2			96/9	69/25/11	86/16/3	84/21	85/20	34/71	51/54	57/47/1	91/14	102/3	61/37/7	25/29/51	94/10/1	96/9	97/8	48/57	97/8	101/4	33/67/5	100/5	91/14	89/16	38/54/13	101/4	17/64/24	101/4
